# Supplementary material for: A dual druggable genome-wide siRNA and compound library screening approach identifies modulators of parkin recruitment to mitochondria
Source: J Biol Chem. 2020 Jan 7;295(10):3285–300. doi: 10.1074/jbc.RA119.009699 (PMC7062187; doi:10.1074/jbc.RA119.009699)
Supplement: Supporting Information [file supp_RA119.009699_153385_3_supp_447746_q2tg89.xlsx]

## Sheet: Table S1 Mitophagy_Hits_Primary
genes	FC.org	SSMD.org	FC.inc	SSMD.inc	FC.new	SSMD.new	pcaDis
KIF11	1.12741	9.24791	1.03534	8.56602	1.02646	5.91869	8.48656
TFAP2BL1	1.1247	7.3959	1.04685	8.59818	1.08343	6.7807	8.07809
INSM1	1.16691	8.8576	1.02548	5.2493	1.07609	7.32516	8.05977
RRM2	1.33334	12.5028	1.02063	2.80236	1.10332	4.99232	8.00241
ETV5	1.12589	6.30007	1.04129	9.35457	1.06124	5.80112	7.41592
LAMB3	1.18534	5.7728	1.04515	9.99929	1.09092	5.83303	7.37322
GNPDA1	1.18787	7.04178	1.05764	5.31092	1.07662	7.44684	7.37219
GPX2	1.07814	5.18652	1.03132	8.74431	1.06203	6.95883	7.27172
TRIB3	1.10583	9.50412	1.03154	2.48284	1.02043	6.41184	7.25688
HECTD2	1.12416	6.7814	1.00862	1.57016	1.05024	6.82294	6.06512
RAP2C	1.07907	5.96326	1.05056	3.4392	1.02894	6.48853	6.06194
SP1	1.11251	5.00683	1.0302	4.59932	1.06686	6.42648	5.93327
PAP	1.10896	5.29408	1.02177	4.483	1.08085	5.8749	5.79829
RAD51	1.18132	6.30472	1.02056	3.41877	1.05137	5.36534	5.74082
GSTK1	1.22916	3.81855	1.06028	10.9306	1.13954	3.04565	5.66306
HS3ST5	1.10918	6.61274	1.013	2.81036	1.05067	5.11571	5.61312
RPL4	1.14142	7.48918	1.01718	1.89585	1.02912	4.37899	5.44533
CPN2	1.13229	6.84154	1.02783	3.49914	1.06463	3.83622	5.36081
HLA-E	1.18503	4.31487	1.08043	8.88734	1.11643	2.96725	5.32068
BCL11A	1.16321	5.11954	1.04501	5.45933	1.11233	4.20986	5.29438
C13ORF12	1.09425	5.95984	1.03896	6.71466	1.01328	2.33793	5.19736
PSMC5	1.09036	3.60733	1.06565	9.82975	1.06593	2.6509	5.13661
ENTPD5	1.11532	3.49252	1.0314	4.9287	1.06673	5.69466	5.09068
PRSS8	1.07834	4.00932	1.02458	4.66385	1.04042	5.18709	5.03125
LCK	1.10255	5.76783	1.01662	2.60962	1.02765	4.35981	4.90428
ACSL1	1.10455	5.42159	1.02136	4.07559	1.04883	3.75315	4.88399
POLR2J	1.08208	4.04263	1.01089	2.97971	1.05826	5.83238	4.88244
FADS3	1.08971	5.30573	1.02103	4.15331	1.03279	3.75493	4.85632
TCEA1	1.11384	4.32978	1.02288	5.73607	1.06295	3.73849	4.84492
RARA	1.06508	5.38907	1.00724	2.09791	1.02071	4.74735	4.77586
LNX2	1.01959	2.62534	1.03054	8.65798	1.00911	3.44353	4.75638
ELF4	1.04915	2.90136	1.01905	4.27943	1.02449	5.76743	4.71124
PLAA	1.12737	4.34025	1.02698	6.53592	1.05796	2.85969	4.69337
ARHE	1.12374	4.02302	1.01718	4.97328	1.0717	4.14828	4.69197
UBE2L6	1.06367	3.7817	1.02287	4.55218	1.03035	4.26892	4.5347
SRM	1.08489	3.65166	1.02142	4.53065	1.05996	4.4003	4.52886
TUBB4Q	1.15161	4.61374	1.03404	5.10629	1.05999	3.00545	4.50495
FBXW12	1.0502	2.82696	1.03616	5.09883	1.02367	4.79047	4.48947
NDUFA6	1.05898	4.86021	1.00426	0.503829	1.02034	5.53053	4.47294
PSMC6	1.07502	3.96294	1.02964	5.17275	1.04284	3.52065	4.46181
UBE2E1	1.10565	4.29613	1.01703	2.64757	1.0465	4.70995	4.44643
MEN1	1.10654	3.45064	1.03847	7.03781	1.05547	2.83198	4.4401
PRKAG3	1.08458	6.5794	1.0028	0.612962	1.0201	3.61437	4.43266
GJB6	1.09921	6.20595	0.99463	-1.31029	1.05731	5.1732	4.42694
KCNE2	1.08448	3.62435	1.02661	6.2416	1.02415	3.09077	4.41638
ASPA	1.06895	3.6605	1.01529	3.47882	1.04947	4.76274	4.41445
LOC196346	1.04348	3.61131	1.02684	4.88177	1.01268	3.94254	4.41439
SDR-O	1.05552	3.27819	1.04983	7.80689	1.01084	2.34595	4.36494
GPX6	1.10673	4.74369	1.02322	2.06368	1.05013	4.33065	4.32995
DCT	1.09248	5.05905	1.01409	1.99682	1.04739	3.88319	4.26153
DNCL1	1.04626	4.76034	1.01737	3.25168	1.00967	3.40055	4.25813
TMX2	1.09019	3.37357	1.01341	3.24466	1.06064	4.76715	4.23815
BDP1	1.1094	5.16395	0.996907	-0.431808	1.05209	5.15188	4.20825
KIF22	1.11856	4.73772	0.998539	-0.356867	1.07276	5.50398	4.19391
TGFBRAP1	1.08214	3.35214	1.0175	3.81018	1.04768	4.27811	4.17293
FOXP1	1.04736	2.83203	1.04192	5.78192	1.0158	3.57955	4.1709
FLJ21963	1.07544	4.24421	1.0361	3.28345	1.03235	3.61881	4.14111
MPP5	1.04863	4.08642	1.017	3.21396	1.02097	3.80946	4.1358
RAB33B	1.14043	4.25834	1.01212	2.72363	1.09008	3.79804	4.07854
TPM4	1.08564	4.15663	1.00826	2.47468	1.05105	4.03402	4.06961
SEC14L1	1.09542	4.41303	1.02336	3.11494	1.02826	3.27993	4.03048
GUCY1A2	1.0644	2.0882	1.02534	6.97039	1.05301	3.24431	4.02625
UBA1	1.0775	3.78816	1.00611	1.63725	1.04181	4.58887	3.93132
B4GALT5	1.07962	3.60739	1.00805	1.17333	1.04733	5.04806	3.92622
SLC31A1	1.06618	3.46739	1.00979	2.07028	1.04774	4.59881	3.91179
PPARG	1.09003	3.13478	1.03879	4.56443	1.0619	3.35111	3.89579
BCAT2	1.05142	2.64992	1.02172	4.82825	1.03775	3.63543	3.87726
TRPS1	1.09129	3.9398	1.00962	2.21497	1.05324	3.8227	3.82805
RPP14	1.08127	3.13628	1.03545	4.61605	1.04419	3.12284	3.81647
CYP1B1	1.03802	3.42304	1.01206	2.41342	1.01805	4.12807	3.78835
RPS2	1.08602	5.06903	1.00648	0.809698	1.01985	3.39746	3.76793
ACAT2	1.09174	4.4069	1.00363	0.733028	1.06405	4.0769	3.75084
UBE2S	1.05403	3.57682	1.00953	1.74372	1.03391	4.16169	3.69661
PRDM14	1.11959	5.09081	1.00714	1.97625	1.04227	2.45846	3.68918
ATP2B2	1.07778	2.97572	1.03772	3.3859	1.04548	3.7348	3.68841
FOXE3	1.0656	3.10052	1.02561	4.52825	1.0377	2.89125	3.68514
NFE2L1	1.09457	4.72129	1.00091	0.158801	1.02838	3.90454	3.66589
PLK1	1.07402	6.00432	1.01268	1.35578	1.00944	1.77016	3.63075
KIFC3	1.05125	2.24128	1.00829	2.78761	1.04731	4.67575	3.61609
KCNC1	1.06919	3.04847	1.03126	3.95522	1.03876	3.11692	3.61072
KCNIP2	1.07204	5.04814	1.0105	2.03558	1.01631	2.272	3.61053
UBTF	1.0934	2.6724	1.01863	3.86148	1.071	3.5377	3.60253
PTGDS	1.08924	2.44412	1.02961	5.86174	1.04783	2.52454	3.60055
SUPT6H	1.08878	4.43535	1.00168	0.537197	1.05739	3.78822	3.59557
STK29	1.04237	2.24648	1.05676	5.96413	1.01125	2.64519	3.59363
KLRG1	1.05899	3.05021	1.02435	3.66915	1.03224	3.23931	3.58902
TNK2	1.06328	4.66701	1.00919	1.31556	1.01629	3.05356	3.58899
GABRG2	1.05326	3.20129	1.01743	3.72292	1.01955	3.04241	3.58503
HK3	1.02429	2.09163	1.02647	4.47524	1.01161	3.69191	3.57965
CGI-63	1.03301	1.22636	1.04259	8.96194	1.00697	1.78461	3.57755
SALL1	1.0946	3.51664	1.02684	2.86385	1.04567	3.22496	3.57309
PIP5K1A	1.06888	4.00447	1.00396	0.64989	1.01685	4.09222	3.56926
DACH1	1.04949	2.03395	1.01873	3.51723	1.04265	4.29359	3.5588
SKIL	1.05387	2.93455	1.02115	4.65722	1.03161	2.66469	3.55664
LYSAL1	1.04996	2.42774	1.025	7.68553	1.033	1.29937	3.55545
CSNK1D	1.08156	5.88654	0.979315	-4.09952	1.01607	5.07123	3.54838
GNAI2	1.0667	3.19031	1.0142	2.15359	1.04701	3.92426	3.54322
KCNK1	1.06011	3.86301	1.01509	3.07589	1.02276	2.66556	3.54238
BAAT	1.07026	2.86685	1.02318	2.73595	1.04494	3.88882	3.54183
CDH16	1.08721	4.49876	0.999386	-0.126742	1.04162	3.98603	3.53471
CTNNB1	1.06464	3.44716	1.01578	3.5605	1.04656	2.74248	3.52375
LOC643834	1.12035	3.55359	1.01005	1.20581	1.06736	4.07548	3.51597
NUP62	1.08114	4.73348	1.00777	1.20029	1.02538	2.87532	3.51483
PPP1CC	1.12426	4.87206	0.9978	-0.415532	1.05799	3.6757	3.49009
UBA7	1.06243	3.76678	1.00029	0.0616454	1.04462	4.47344	3.4774
NDUFA8	1.12872	2.5072	1.0452	5.17926	1.07237	2.53703	3.45937
EXT2	1.08737	3.33956	0.999072	-0.201605	1.05507	5.02294	3.45762
MCM3	1.05809	3.25412	1.01671	2.47211	1.02546	3.38463	3.43034
SLC9A2	1.06165	3.59457	1.02089	2.37597	1.04365	3.08221	3.42399
DDX48	1.15106	3.46358	1.01817	2.15445	1.07714	3.33374	3.41619
ISL2	1.07191	3.07761	1.02452	2.07596	1.04106	3.74805	3.40512
POFUT1	1.06684	2.60568	1.01669	6.13421	1.0111	1.70693	3.40332
TREH	1.08233	3.28081	1.00549	2.04353	1.04369	3.53989	3.39637
SIN3A	1.05228	2.76936	1.05069	4.54804	1.01693	2.4983	3.3928
SLC12A4	1.06859	2.86956	1.02005	2.26839	1.03928	3.80989	3.39268
MAPKAPK3	1.03873	3.60631	1.00396	0.438904	1.01328	4.19229	3.39167
KIAA1724	1.06831	3.74348	1.01175	2.29298	1.04145	2.89463	3.38835
NPTXR	1.06476	4.84082	1.00303	0.295929	1.01511	3.01497	3.38774
ELOVL6	1.0716	2.81225	1.04203	5.12347	1.02137	2.07062	3.38175
LYZL6	1.08583	3.23683	1.01708	2.69331	1.03974	3.13282	3.37649
LEPREL2	1.08142	3.44306	1.00614	1.8483	1.05818	3.44651	3.37627
MAP2K4	1.0367	2.6037	1.01035	2.20352	1.01397	4.02778	3.35484
KSR2	1.07658	4.38315	1.00249	0.354637	1.02039	3.34906	3.34894
NDUFS1	1.04866	2.74274	1.01463	2.60872	1.02528	3.60754	3.34366
NEURL	1.0136	1.02332	1.03431	9.64294	1.0022	0.992068	3.3426
STK16	1.03911	2.58595	1.02304	3.273	1.01378	3.34449	3.33934
CAD	1.10866	3.62478	1.00146	0.485089	1.06372	3.98062	3.32478
NDUFS5	1.07017	2.63691	1.01168	2.12415	1.07023	3.93207	3.30957
CASP8AP2	1.06141	2.72285	1.03012	4.59908	1.01972	2.29562	3.30386
PAIP2	1.10332	2.58708	1.02855	3.41031	1.08394	3.16465	3.30124
CPT1C	1.09004	4.11676	1.00469	1.50987	1.04955	2.78414	3.30025
CSNK1E	1.07475	4.36586	0.998801	-0.108063	1.01859	3.52514	3.2966
LGR6	1.01936	1.70118	1.01718	3.97824	1.01629	3.68593	3.28981
SFRS2	1.03563	3.62708	1.01833	3.66059	1.00612	1.9223	3.28955
BMPR2	1.04455	3.15176	1.01614	2.48024	1.01421	3.08519	3.268
ATP6V1F	1.03384	1.88008	1.01719	2.97966	1.03588	4.06155	3.2647
RAB3B	1.04391	2.94484	1.01556	4.44624	1.01448	2.06261	3.26236
RNF165	1.02352	1.56311	1.02893	7.40481	1.00721	1.62025	3.25683
HAND1	1.07215	2.90815	1.01809	1.9025	1.03816	3.66159	3.25584
ADAM10	1.06387	2.29923	1.00917	1.9695	1.03543	4.20656	3.24233
PSMC4	1.03139	2.27404	1.04117	3.98906	1.01369	2.9774	3.24142
EWSR1	1.0524	2.89666	1.02019	2.77881	1.01832	3.08232	3.23651
CLYBL	1.04861	2.78427	1.03452	4.82818	1.02028	1.91711	3.23302
FBXW5	1.05848	4.08444	1.0053	0.981791	1.01813	2.91425	3.20644
GLS2	1.0787	2.33728	1.0293	3.12816	1.03843	3.33474	3.1957
SMURF1	1.05953	4.03015	1.0088	2.05507	1.0183	2.25219	3.18541
HECW1	1.05802	2.68801	1.00656	1.2778	1.04107	4.02608	3.15523
FGL2	1.0916	3.60544	1.02006	2.02125	1.02701	2.62956	3.15452
MFNG	1.0716	2.50469	1.01678	2.17446	1.04017	3.64682	3.15128
TCEAL1	1.06293	5.20086	0.999216	-0.19008	1.01674	2.36234	3.14838
GCK	1.06051	3.81238	0.995602	-0.69938	1.02025	4.08192	3.14458
SLC18A1	1.05101	2.91208	1.05828	6.43268	1.00389	0.564733	3.14049
FLJ39501	1.06755	3.23912	1.01629	3.22054	1.0268	2.19868	3.13013
CNOT4	1.02693	1.56717	1.03236	6.89124	1.0077	1.60804	3.1238
DDX25	1.07067	2.61286	1.01659	2.46464	1.04868	3.28408	3.12168
KCTD7	1.06045	2.9887	1.01548	3.65759	1.01636	2.1428	3.11397
CYP4A22	1.06048	2.15321	1.03162	5.72607	1.02846	1.68817	3.10501
AQP9	1.0706	2.81374	1.00774	1.78369	1.04545	3.44445	3.09824
RAG1	1.01744	1.21894	1.02424	6.02945	1.00782	2.40859	3.08781
E2F5	1.02879	2.77727	1.02438	3.56229	1.00628	2.3346	3.08038
ZSWIM2	1.02911	2.14754	1.00981	2.7713	1.01152	3.43668	3.06842
TRIM39	1.0693	3.98723	1.01074	1.84055	1.0189	2.13482	3.06562
ANKRD3	1.04168	2.26707	1.02406	4.00466	1.01543	2.53401	3.06187
SH3GL2	1.03982	1.72978	1.00922	2.77479	1.03812	3.82907	3.05595
PGLS	1.06015	2.41901	1.01515	2.52944	1.03698	3.26771	3.05102
FKBP4	1.03455	2.88804	1.01904	3.48951	1.00795	2.15802	3.03599
G6PC	1.07769	3.55734	1.0031	0.678204	1.05476	3.21471	3.03364
UGT2B4	1.08646	2.89054	1.01152	2.00074	1.05366	3.05324	3.02557
ADCK2	1.03464	1.54588	1.02115	3.761	1.01287	3.32914	3.02523
BAF53A	1.07551	3.03335	1.01694	1.69969	1.03118	3.08169	3.0203
WEE1	1.09848	4.49651	1.00148	0.188412	1.01543	2.50605	3.01056
RPS6KL1	1.04476	3.94777	1.01819	1.55968	1.01247	2.20184	3.0056
FKBP11	1.07216	2.80748	1.00916	1.19542	1.04	3.57904	3.00186
KCNK9	1.05934	4.0834	1.01335	2.58226	1.0166	1.41785	3.00082
TNF	0.957208	-2.58712	0.974769	-4.43961	0.980926	-2.23853	-3.02749
KCNQ2	0.931607	-2.51792	0.971598	-5.32367	0.977552	-1.79129	-3.03997
FXYD4	0.972173	-1.9027	0.964741	-4.36631	0.980468	-3.02416	-3.04527
KIAA0644	0.966155	-2.64298	0.985433	-3.34624	0.987824	-2.90981	-3.04786
UMPK	0.779024	-2.59588	0.954394	-4.17375	0.840324	-2.45206	-3.05094
DDX19	0.989048	-0.674104	0.979011	-5.8684	0.972921	-3.36805	-3.05552
LRAT	0.879734	-2.54959	0.958303	-4.10932	0.911705	-2.58436	-3.06936
CEPT1	0.952717	-2.29073	0.97245	-4.4254	0.978228	-2.66428	-3.07446
SFXN2	0.890967	-1.81494	0.977196	-7.28578	0.930286	-1.40509	-3.08694
ABP1	0.955591	-2.48369	0.969746	-3.81436	0.98077	-2.88598	-3.09039
CCNL1	0.956959	-2.05155	0.977067	-4.6956	0.97421	-2.79968	-3.09872
TNK1	0.949387	-2.51978	0.967634	-6.18358	0.987667	-1.40704	-3.10147
TXNL2	0.917362	-1.67097	0.973971	-5.29266	0.930393	-2.82473	-3.102
KCNJ8	0.940474	-3.77842	0.98965	-2.56261	0.952397	-2.37911	-3.10441
ITGB4	0.886674	-2.6508	0.974443	-5.23124	0.929418	-1.91642	-3.12267
HLA-DMA	0.925998	-2.3363	0.977799	-4.97202	0.945557	-2.40491	-3.12579
RHEB	0.956195	-2.9354	0.982813	-5.13765	0.977029	-1.72169	-3.13769
P101-PI3K	0.9326	-3.39068	0.975716	-3.91346	0.972303	-2.03497	-3.14476
C20ORF23	0.928043	-2.39002	0.982996	-4.65656	0.948997	-2.61794	-3.15514
TG	0.911068	-2.4091	0.974759	-5.47212	0.935028	-2.10982	-3.16211
ATP1A2	0.957428	-2.06987	0.981776	-6.58071	0.979886	-1.77773	-3.16628
HTRA1	0.93651	-2.89883	0.987523	-3.08488	0.968145	-3.13053	-3.1778
SYVN1	0.937295	-2.35915	0.971692	-4.37339	0.97709	-2.90721	-3.18863
GTF2B	0.957976	-3.22728	0.990694	-3.31305	0.985987	-2.6901	-3.19219
ATP8B2	0.968817	-2.15874	0.973696	-4.16889	0.983248	-3.26074	-3.1979
ACAD9	0.789949	-3.03541	0.980744	-3.89646	0.814039	-2.54813	-3.20222
SMC4L1	0.930109	-3.21403	0.959968	-4.36676	0.97943	-2.08434	-3.20616
HBXAP	0.968489	-1.918	0.982121	-4.77481	0.989405	-3.18483	-3.22025
LOC51136	0.969881	-1.9293	0.972171	-7.70754	0.995709	-1.36019	-3.2226
TNFRSF14	0.949843	-3.30259	0.979967	-4.29018	0.986316	-2.09449	-3.22766
MBD4	0.921544	-2.15829	0.985438	-3.99427	0.931281	-3.48388	-3.24449
RGS19	0.967605	-1.71372	0.975523	-8.00148	0.972152	-1.46187	-3.24891
EIF3S8	0.909933	-2.06102	0.975509	-6.17301	0.9282	-2.26823	-3.25941
STCH	0.96344	-2.07499	0.970756	-4.02767	0.984359	-3.59772	-3.26476
FADS2	0.940862	-3.38092	0.976759	-3.09979	0.980066	-2.85954	-3.27102
SLC30A4	0.945954	-2.50742	0.980988	-4.48955	0.97101	-2.95151	-3.29749
VPS11	0.950577	-2.53466	0.981234	-4.93457	0.982048	-2.6607	-3.30275
CD5L	0.882147	-2.05363	0.968749	-7.11128	0.921066	-1.80508	-3.30472
CDY	0.955624	-2.3403	0.971913	-6.19523	0.980229	-2.08154	-3.30475
CP	0.910731	-2.7894	0.965348	-5.17437	0.953212	-2.2746	-3.31165
ITGB7	0.795169	-2.87808	0.975164	-4.80622	0.842086	-2.43896	-3.32236
PTCH	0.941386	-3.24188	0.965106	-5.36269	0.984631	-1.76882	-3.34078
RBBP9	0.895571	-4.01531	0.987759	-2.20683	0.921748	-2.94427	-3.34292
TRIM6-TRIM34	0.904127	-2.55892	0.96122	-5.83454	0.936465	-2.18452	-3.3462
RECQL4	0.932866	-2.34895	0.974347	-5.92681	0.961094	-2.38439	-3.36389
FBXO38	0.949625	-4.67231	0.989778	-2.32576	0.97478	-2.28511	-3.37683
CYP4F11	0.953329	-3.33012	0.977215	-3.03831	0.986202	-3.25287	-3.39465
ABCC8	0.957426	-2.597	0.972379	-5.58499	0.983761	-2.45345	-3.40848
HDAC5	0.918944	-3.11846	0.97345	-3.8358	0.955969	-3.03314	-3.41887
MYBL2	0.998208	-0.14262	0.949433	-10.9976	0.993458	-1.64653	-3.42977
JAG1	0.79389	-2.76778	0.974285	-5.28295	0.847026	-2.55551	-3.44454
CNTNAP1	0.959132	-3.02479	0.974757	-4.66999	0.986606	-2.67782	-3.44605
UBE2J2	0.945799	-2.58289	0.971576	-5.96837	0.977134	-2.32568	-3.44744
NR5A1	0.948921	-3.41772	0.977934	-3.7128	0.982663	-2.8929	-3.45473
ALX3	0.922058	-3.97579	0.975391	-1.89834	0.970196	-3.46945	-3.46253
TRPC3	0.946354	-1.9259	0.963368	-6.82406	0.970133	-2.54722	-3.48151
AKR7A2	0.90636	-2.84131	0.975536	-5.96008	0.947067	-2.15691	-3.48373
ALS2CR8	0.745607	-3.29245	0.980639	-3.44566	0.762821	-3.266	-3.48729
KRT8	0.96678	-1.66235	0.952958	-9.3765	0.991501	-1.26376	-3.49429
LDHAL6B	0.928347	-2.80007	0.947807	-4.49123	0.967669	-3.13829	-3.4953
TTBK1	0.960077	-3.24238	0.977876	-4.79127	0.987417	-2.58375	-3.52857
ADH4	0.944748	-3.07215	0.983851	-4.95139	0.966051	-2.66876	-3.53308
RAC2	0.840201	-3.07417	0.969903	-5.03745	0.882962	-2.63701	-3.54273
DEHAL1	0.653305	-2.55524	0.959871	-6.62019	0.714827	-2.22127	-3.55812
NOX1	0.940378	-3.86126	0.976295	-5.67778	0.941583	-1.5068	-3.5704
ARL1	0.920672	-2.64074	0.979335	-5.84535	0.956668	-2.65076	-3.57275
FOXI1	0.722654	-3.08012	0.956022	-5.78217	0.789524	-2.26975	-3.58373
LOXL3	0.847191	-3.00098	0.970687	-6.44773	0.888858	-1.97643	-3.59959
HS3ST1	0.914102	-3.60753	0.990562	-2.9361	0.936481	-3.58033	-3.6172
GSR	0.959608	-3.30837	0.98862	-2.15057	0.97739	-4.37711	-3.61929
FLJ11126	0.946139	-3.13007	0.976841	-4.18801	0.980295	-3.31226	-3.62635
TLE4	0.93472	-2.96255	0.968945	-4.18244	0.965839	-3.51816	-3.63937
BCKDHA	0.958623	-2.55111	0.976496	-5.3301	0.984696	-3.27092	-3.65804
G22P1	0.930238	-2.47984	0.961386	-6.76069	0.965273	-2.46711	-3.66249
HGD	0.777004	-3.52573	0.97104	-3.55123	0.820733	-3.4066	-3.66792
TRIM11	0.960619	-3.14464	0.972472	-6.6782	0.988227	-1.93873	-3.70201
PLA2G12A	0.952219	-2.80409	0.970217	-4.616	0.981378	-3.58054	-3.70862
ATF1	0.938345	-2.05494	0.969807	-8.03528	0.973691	-2.26744	-3.72702
ATP4A	0.948455	-3.0958	0.977077	-6.98822	0.981673	-1.92825	-3.75582
SLC6A20	0.909756	-3.53219	0.990851	-2.62323	0.931508	-4.21211	-3.76427
BAD	0.930945	-3.77551	0.985826	-3.15974	0.957507	-3.69222	-3.7889
DCL-1	0.943239	-4.32921	0.973448	-3.77129	0.985933	-2.7506	-3.78938
FLJ37451	0.915954	-3.81777	0.981093	-3.60437	0.954324	-3.42727	-3.81082
MAGED1	0.925481	-3.98584	0.981042	-4.3457	0.964526	-2.90348	-3.85442
TRIM60	0.930065	-3.17375	0.96554	-6.5653	0.959831	-2.61828	-3.96235
ACO2	0.913212	-3.45936	0.99083	-1.5958	0.918664	-5.52595	-4.00967
PTGIS	0.842372	-3.72101	0.975311	-5.27921	0.889877	-3.00518	-4.0219
CIB2	0.982793	-0.954816	0.963712	-6.54255	0.965566	-5.04567	-4.02552
CDC34	0.950186	-2.80672	0.974167	-5.91033	0.964834	-3.56435	-4.03009
ERF	0.951635	-3.4414	0.986735	-4.83879	0.977201	-3.60305	-4.03826
DNASE1L3	0.969273	-2.03875	0.982399	-5.14344	0.977937	-4.85241	-4.04267
KCNS1	0.943902	-3.19765	0.966835	-7.68736	0.978979	-2.10299	-4.04583
UNQ1849	0.954014	-2.19471	0.989439	-3.49699	0.971141	-5.75031	-4.05712
TGFBR2	0.954107	-2.87501	0.960857	-6.96785	0.981557	-2.93886	-4.07078
UBE2N	0.943208	-3.68146	0.983473	-4.43429	0.961664	-3.69523	-4.07313
SSA1	0.947501	-4.29768	0.981034	-5.59959	0.994718	-2.36015	-4.07914
OGT	0.937568	-3.33616	0.996376	-0.827743	0.933089	-6.35419	-4.10193
GLRX2	0.914496	-2.46442	0.969825	-6.20857	0.928746	-3.98816	-4.13617
AMD1	0.942107	-3.40673	0.971508	-3.41798	0.967435	-4.77258	-4.14132
RFPL4B	0.935034	-3.76589	0.967456	-6.56739	0.976297	-2.52319	-4.1696
TRPM8	0.949704	-3.07599	0.974165	-6.09328	0.977038	-3.53178	-4.17466
SHMT1	0.953124	-3.90743	0.986776	-4.66401	0.982872	-3.67306	-4.2158
GABARAPL2	0.962369	-2.53464	0.977926	-4.30215	0.972028	-5.32777	-4.22932
RASL12	0.931341	-4.10996	0.954086	-5.00566	0.966178	-3.33759	-4.24942
CAND1	0.968152	-1.71988	0.976257	-4.95692	0.948204	-5.8514	-4.27028
PRDM4	0.923251	-3.56515	0.975874	-3.9745	0.947241	-4.63974	-4.29348
KIAA1333	0.943191	-7.05462	0.99019	-2.53738	0.993795	-2.05717	-4.32498
T	0.925401	-3.1296	0.966227	-7.26671	0.97094	-3.17134	-4.34651
FOSL2	0.909644	-4.06761	0.981466	-2.67843	0.934795	-5.31377	-4.44889
IL10RA	0.813465	-3.60418	0.959371	-5.62542	0.860088	-3.97011	-4.45396
BAG3	0.881303	-3.46135	0.955435	-6.17443	0.92596	-3.81313	-4.46951
TOP1	0.923497	-5.85456	0.986033	-3.77466	0.94929	-2.88306	-4.47648
PRPF19	0.913885	-2.24715	0.952846	-8.74816	0.917347	-3.54146	-4.50572
PARK2	0.94647	-2.04781	0.951806	-12.5651	0.988419	-1.38712	-4.50984
CYP2J2	0.953172	-3.60097	0.983894	-4.97426	0.97756	-4.51741	-4.51106
CLCNKA	0.94066	-3.18273	0.965759	-6.87356	0.976195	-3.81785	-4.53255
RNF126	0.958972	-4.49243	0.988842	-2.48449	0.988438	-5.22624	-4.54033
PRDX3	0.9353	-4.76	0.967123	-4.89063	0.977409	-3.69567	-4.63567
CDC2L2	0.953953	-2.48251	0.964966	-6.64192	0.968404	-5.03058	-4.67774
CHRNB2	0.932959	-2.43874	0.968089	-8.08432	0.956297	-4.1962	-4.68412
C19ORF27	0.889836	-3.47446	0.949487	-8.69009	0.937563	-2.92739	-4.74968
PNLIPRP1	0.945766	-3.18967	0.972845	-5.69995	0.954862	-5.3554	-4.86522
HCNGP	0.949202	-3.37854	0.955797	-5.97526	0.965659	-5.2226	-4.95897
ISGF3G	0.923804	-3.75123	0.975241	-6.79411	0.947954	-4.49253	-5.02295
RNASE3	0.773138	-5.2093	0.976932	-4.10523	0.815311	-4.75413	-5.05464
PON1	0.910201	-4.20691	0.970965	-5.52074	0.938478	-4.91774	-5.06335
NFIC	0.706068	-3.65481	0.911697	-10.1422	0.784129	-2.76648	-5.12574
CTSC	0.893816	-4.44419	0.973726	-5.64329	0.92	-4.8392	-5.16068
LIPE	0.839144	-5.18281	0.976265	-4.72562	0.88511	-4.85255	-5.24047
TMF1	0.781746	-3.75362	0.956651	-9.66831	0.843872	-3.2506	-5.24417
DPYSL2	0.90367	-4.10023	0.98542	-3.89213	0.934208	-6.51833	-5.25966
BMP6	0.937356	-5.89914	0.967557	-5.9531	0.982173	-3.63121	-5.35003
NFKBIB	0.778958	-5.21686	0.973884	-5.2385	0.816762	-4.98691	-5.43888
EREG	0.853798	-4.50013	0.9556	-6.98266	0.891974	-4.75062	-5.48614
PTPRU	0.869805	-4.77751	0.976872	-3.64041	0.879912	-6.57791	-5.50108
GRIN2B	0.866408	-4.44528	0.959507	-7.85963	0.910081	-4.69632	-5.66283
NF1	0.765428	-5.30697	0.96707	-6.60025	0.820271	-4.61875	-5.67029
TCFL4	0.920743	-5.39858	0.982423	-5.18573	0.951226	-5.49664	-5.7085
HDAC9	0.904346	-5.75767	0.965701	-6.30399	0.950311	-4.71843	-5.82287
RFP	0.967014	-3.96628	0.966884	-8.78625	0.985771	-5.21734	-5.91058
RNF113B	0.912953	-4.16962	0.959691	-11.1916	0.964992	-3.88826	-6.06116
FLJ22578	0.936428	-5.94735	0.971182	-4.84984	0.970424	-6.09684	-6.0956
SLC37A4	0.901718	-6.07031	0.964346	-4.02569	0.922734	-7.04906	-6.32622
KCNC3	0.866131	-4.37863	0.963633	-7.92429	0.91165	-6.36885	-6.33279
NUDT9	0.838515	-4.52272	0.975707	-5.66187	0.856188	-7.65493	-6.34483
SAP18	0.894812	-5.47979	0.948113	-6.68206	0.920618	-6.09652	-6.36451
TAF7	0.918777	-5.71163	0.961122	-5.28975	0.961883	-6.91848	-6.44368
RNF208	0.940201	-4.14138	0.953169	-12.8886	0.981267	-3.87458	-6.47259
KLK5	0.915193	-4.8157	0.971721	-6.61651	0.948608	-7.52687	-6.65528
GBP2	0.919504	-5.16087	0.964971	-6.91091	0.967714	-7.44137	-6.8379
EIF3S10	0.951146	-3.2325	0.951599	-9.10532	0.965699	-8.04589	-6.83914
UBR5	0.878933	-5.37629	0.976062	-5.05062	0.883709	-8.53205	-6.9015
FOLR2	0.594753	-7.54048	0.965188	-5.42219	0.601532	-7.1386	-7.32491
ICT1	0.851198	-6.7467	0.982849	-3.83784	0.84856	-9.42205	-7.52571
SKIIP	0.917182	-4.68819	0.941786	-9.31021	0.9222	-8.29163	-7.59442
PINK1	0.370375	-7.74418	0.948636	-9.78206	0.388814	-8.25292	-8.96464
PPP2R5A	0.583939	-11.9953	0.969124	-7.42268	0.601765	-8.5709	-10.2603
WISP3	0.759479	-11.5137	0.963411	-5.87187	0.795174	-15.2931	-12.407
CDC14A	0.631112	-12.2199	0.964875	-6.13296	0.584115	-23.7298	-16.2021

## Sheet: Table Legend
Table S1. Hit genes identified by PCA analysis of the primary screen data.
Description of columns:
genes	Gene Name
FC.org	Fold change for the parameter "Area of PRKN puncta/cell"
SSMD.org	SSMD score for the parameter "Area of PRKN puncta/cell"
FC.inc	Fold change for the parameter "PRKN puncta/cell intensity"
SSMD.inc	SSMD score for the parameter "PRKN puncta/cell intensity"
FC.new	Fold change for the parameter "% cells with more than 3 PRKN puncta"
SSMD.new	SSMD score for the parameter "% cells with more than 3 PRKN puncta"
pcaDis	PCA score
