# Supplementary material for: A dual druggable genome-wide siRNA and compound library screening approach identifies modulators of parkin recruitment to mitochondria
Source: J Biol Chem. 2020 Jan 7;295(10):3285–300. doi: 10.1074/jbc.RA119.009699 (PMC7062187; doi:10.1074/jbc.RA119.009699)
Supplement: Supporting Information [file supp_RA119.009699_153385_3_supp_447752_q2tg8l.xlsx]

## Sheet: 1-100
Lot Number	Plate ID	Sample ID	Plate Name	Location (Row-Col)	Row	Col	RefSeq Accession Number	Gene Symbol	Full Gene Name	Gene ID	siRNA ID	Amount	Exon(s) Targeted	Exon Image	Sense siRNA Sequence	Antisense siRNA Sequence	Validated	Mean RNA Levels Remaining	Plus Error Bar	Minus Error Bar	Validation Cell Line	Matrix 2D Code	Customer Barcode
AMO205LK	CPF20191	ASO214AC	0005765914-A1	A1	A	1	NM_001995	ACSL1	acyl-CoA synthetase long-chain family member 1	2180	s4994	0.1 nmole	20	http://www.ambion.com/catalog/exon_sirna.php?id=4994	GAAGGAUUCUGGUCUGAAAtt	UUUCAGACCAGAAUCCUUCcc						00CSI0B905
AMO205LK	CPF20191	ASO214AF	0005765914-A1	A2	A	2	NM_017825	ADPRHL2	ADP-ribosylhydrolase like 2	54936	s29795	0.1 nmole	Not Determined	Not Available	GGGAGGAAGUGGUGUCUGAtt	UCAGACACCACUUCCUCCCtg						00CSI0AJA2
AMO205LK	CPF20191	ASO214AI	0005765914-A1	A3	A	3	NM_024087	ASB9	ankyrin repeat and SOCS box-containing 9	140462	s44285	0.1 nmole	Not Determined	Not Available	CCUUAGAAUUCGGAAGUGUtt	ACACUUCCGAAUUCUAAGGcg						00CSI0BZZ6
AMO205LK	CPF20191	ASO214AL	0005765914-A1	A4	A	4	NM_138559	BCL11A	B-cell CLL/lymphoma 11A (zinc finger protein)	53335	s28682	0.1 nmole	2	http://www.ambion.com/catalog/exon_sirna.php?id=28682	GAGCACAAACGGAAACAAUtt	AUUGUUUCCGUUUGUGCUCga						00CSI0BULY
AMO205LK	CPF20191	ASO214AO	0005765914-A1	A5	A	5	NM_203315	BDH1	3-hydroxybutyrate dehydrogenase, type 1	622	s1953	0.1 nmole	3,4,3	http://www.ambion.com/catalog/exon_sirna.php?id=1953	GCUUGGUUCUACUUCCUUUtt	AAAGGAAGUAGAACCAAGCaa						00CSI0D353
AMO205LK	CPF20191	ASO214AR	0005765914-A1	A6	A	6	NM_001196	BID	BH3 interacting domain death agonist	637	s1985	0.1 nmole	6,6,5	http://www.ambion.com/catalog/exon_sirna.php?id=1985	GCACAUCUGUAAAUCUACAtt	UGUAGAUUUACAGAUGUGCag						00CSI0B8DT
AMO205LK	CPF20191	ASO214AU	0005765914-A1	A7	A	7	NM_001204	BMPR2	bone morphogenetic protein receptor, type II (serine/threonine kinase)	659	s2044	0.1 nmole	Not Determined	Not Available	GAACGGCUAUGUGCGUUUAtt	UAAACGCACAUAGCCGUUCtt						00CSI0EYHG
AMO205LK	CPF20191	ASO214AX	0005765914-A1	A8	A	8	NM_015932	POMP	proteasome maturation protein	51371	s28033	0.1 nmole	Not Determined	Not Available	GCUCAAAUCUUUCACUGGAtt	UCCAGUGAAAGAUUUGAGCtt						00CSI0AH7V
AMO205LK	CPF20191	ASO214B0	0005765914-A1	A9	A	9		ABHD17A			s501674	0.1 nmole	Not Determined	Not Available	ACAUCGAGAAGGUGUCCAAtt	UUGGACACCUUCUCGAUGUta						00CSI20746
AMO205LK	CPF20191	ASO214B3	0005765914-A1	A10	A	10	NM_033313	CDC14A	CDC14 cell division cycle 14 homolog A (S. cerevisiae)	8556	s16290	0.1 nmole	Not Determined	Not Available	CCUAUGCAGUAAUCUAUUUtt	AAAUAGAUUACUGCAUAGGca						00CSI0BBGI
AMO205LK	CPF20191	ASO214B6	0005765914-A1	A11	A	11	NM_000096	CP	ceruloplasmin (ferroxidase)	1356	s3417	0.1 nmole	Not Determined	Not Available	GGCAAGCACUGACUAACAAtt	UUGUUAGUCAGUGCUUGCCcg						00CSI0B8VZ
AMO205LK	CPF20191	Empty Well	0005765914-A1	A12	A	12
AMO205LK	CPF20191	ASO214B9	0005765914-A1	B1	B	1	XM_942072	CPN2	carboxypeptidase N, polypeptide 2	1370	s3456	0.1 nmole	Not Determined	Not Available	GCAUCUUCGACACCAACUAtt	UAGUUGGUGUCGAAGAUGCcc						00CSI0B8W0
AMO205LK	CPF20191	ASO214BC	0005765914-A1	B2	B	2	NM_148170	CTSC	cathepsin C	1075	s2942	0.1 nmole	Not Determined	Not Available	GCACCUAUCUUGACCUGCUtt	AGCAGGUCAAGAUAGGUGCag						00CSI0B5OH
AMO205LK	CPF20191	ASO214BF	0005765914-A1	B3	B	3	NM_001379	DNMT1	DNA (cytosine-5-)-methyltransferase 1	1786	s4215	0.1 nmole	Not Determined	Not Available	GCACCUCAUUUGCCGAAUAtt	UAUUCGGCAAAUGAGGUGCtg						00CSI0DEME
AMO205LK	CPF20191	ASO214BI	0005765914-A1	B4	B	4	NM_001386	DPYSL2	dihydropyrimidinase-like 2	1808	s4269	0.1 nmole	3	http://www.ambion.com/catalog/exon_sirna.php?id=4269	GAACCACUAUGAUCAUUGAtt	UCAAUGAUCAUAGUGGUUCcc						00CSI0BN3R
AMO205LK	CPF20191	ASO214BL	0005765914-A1	B5	B	5	NM_003750	EIF3A	eukaryotic translation initiation factor 3, subunit A	8661	s16489	0.1 nmole	11	http://www.ambion.com/catalog/exon_sirna.php?id=16489	GAAUUAUGCUACUCGAGAAtt	UUCUCGAGUAGCAUAAUUCaa						00CSI0B5H6
AMO205LK	CPF20191	ASO214BO	0005765914-A1	B6	B	6	NM_001249	ENTPD5	ectonucleoside triphosphate diphosphohydrolase 5	957	s2673	0.1 nmole	Not Determined	Not Available	CACCUUUCCUGGUACCAAAtt	UUUGGUACCAGGAAAGGUGac						00CSI0BDOO
AMO205LK	CPF20191	ASO214BR	0005765914-A1	B7	B	7	NM_004446	EPRS	glutamyl-prolyl-tRNA synthetase	2058	s4767	0.1 nmole	2	http://www.ambion.com/catalog/exon_sirna.php?id=4767	CGAUGUCAGCAUUUCCGUUtt	AACGGAAAUGCUGACAUCGtc						00CSI0B5B5
AMO205LK	CPF20191	ASO214BU	0005765914-A1	B8	B	8	NM_001432	EREG	epiregulin	2069	s4790	0.1 nmole	4	http://www.ambion.com/catalog/exon_sirna.php?id=4790	GCUUUGACCGUGAUUCUUAtt	UAAGAAUCACGGUCAAAGCca						00CSI0B5BD
AMO205LK	CPF20191	ASO214BX	0005765914-A1	B9	B	9	XM_001134164	ETV5	ets variant 5	2119	s4863	0.1 nmole	Not Determined	Not Available	CGAUUAUACUUUGACGACAtt	UGUCGUCAAAGUAUAAUCGgg						00CSI0C2D7
AMO205LK	CPF20191	ASO214C0	0005765914-A1	B10	B	10	NM_021727	FADS3	fatty acid desaturase 3	3995	s8212	0.1 nmole	6	http://www.ambion.com/catalog/exon_sirna.php?id=8212	GAAGAAACGCAGAUACCUAtt	UAGGUAUCUGCGUUUCUUCtt						00CSI0AGND
AMO205LK	CPF20191	ASO214C3	0005765914-A1	B11	B	11	NM_018998	FBXW5	F-box and WD repeat domain containing 5	54461	s29006	0.1 nmole	7	http://www.ambion.com/catalog/exon_sirna.php?id=29006	GGACCACGUCAUAGACAUAtt	UAUGUCUAUGACGUGGUCCag						00CSI0BEJC
AMO205LK	CPF20191	Empty Well	0005765914-A1	B12	B	12
AMO205LK	CPF20191	ASO214C6	0005765914-A1	C1	C	1	NM_024864	MRM1	mitochondrial rRNA methyltransferase 1 homolog (S. cerevisiae)	79922	s36646	0.1 nmole	2	http://www.ambion.com/catalog/exon_sirna.php?id=36646	UGACCUCACCGGAUUUUUAtt	UAAAAAUCCGGUGAGGUCAtc						00CSI0BZWB
AMO205LK	CPF20191	ASO214C9	0005765914-A1	C2	C	2	NM_000803	FOLR2	folate receptor 2 (fetal)	2350	s5333	0.1 nmole	Not Determined	Not Available	GACUGGACCUCAGGAGUUAtt	UAACUCCUGAGGUCCAGUCcc						00CSI0B9JN
AMO205LK	CPF20191	ASO214CC	0005765914-A1	C3	C	3	NM_004120	GBP2	guanylate binding protein 2, interferon-inducible	2634	s5623	0.1 nmole	5	http://www.ambion.com/catalog/exon_sirna.php?id=5623	GCUAAGAAAAGGUACUGAUtt	AUCAGUACCUUUUCUUAGCtt						00CSI0BXQD
AMO205LK	CPF20191	ASO214CF	0005765914-A1	C4	C	4	NM_033508	GCK	glucokinase (hexokinase 4)	2645	s5648	0.1 nmole	4,5	http://www.ambion.com/catalog/exon_sirna.php?id=5648	GGCACGAAGACAUCGAUAAtt	UUAUCGAUGUCUUCGUGCCtc						00CSI0BB0J
AMO205LK	CPF20191	ASO214CI	0005765914-A1	C5	C	5	NM_020435	GJC2	gap junction protein, gamma 2, 47kDa	57165	s32814	0.1 nmole	2	http://www.ambion.com/catalog/exon_sirna.php?id=32814	CGACCGUUCUUUCCCUGCAtt	UGCAGGGAAAGAACGGUCGca						00CSI0C1NK
AMO205LK	CPF20191	ASO214CL	0005765914-A1	C6	C	6	NM_005471	GNPDA1	glucosamine-6-phosphate deaminase 1	10007	s400	0.1 nmole	Not Determined	Not Available	GAGAGGUGAUGAUCCUUAUtt	AUAAGGAUCAUCACCUCUCta						00CSI0BA0U
AMO205LK	CPF20191	ASO214CO	0005765914-A1	C7	C	7	NM_002079	GOT1	glutamic-oxaloacetic transaminase 1, soluble (aspartate aminotransferase 1)	2805	s5954	0.1 nmole	Not Determined	Not Available	GAAGAUUGCUAAUGACAAUtt	AUUGUCAUUAGCAAUCUUCtg						00CSI0BXSP
AMO205LK	CPF20191	ASO214CR	0005765914-A1	C8	C	8	NM_005295	GPR22	G protein-coupled receptor 22	2845	s6039	0.1 nmole	3	http://www.ambion.com/catalog/exon_sirna.php?id=6039	GGCUCUUAAUAUUCGAAUAtt	UAUUCGAAUAUUAAGAGCCtg						00CSI0BAOV
AMO205LK	CPF20191	ASO214CU	0005765914-A1	C9	C	9	NM_002083	GPX2	glutathione peroxidase 2 (gastrointestinal)	2877	s6104	0.1 nmole	2	http://www.ambion.com/catalog/exon_sirna.php?id=6104	GCACCUUCCCAACCAUCAAtt	UUGAUGGUUGGGAAGGUGCgg						00CSI0BXT1
AMO205LK	CPF20191	ASO214CX	0005765914-A1	C10	C	10	NM_000834	GRIN2B	glutamate receptor, ionotropic, N-methyl D-aspartate 2B	2904	s6173	0.1 nmole	Not Determined	Not Available	GGAGCCGGGUUACAUCAAAtt	UUUGAUGUAACCCGGCUCCtc						00CSI0B6W1
AMO205LK	CPF20191	ASO214D0	0005765914-A1	C11	C	11	NM_015917	GSTK1	glutathione S-transferase kappa 1	373156	s51512	0.1 nmole	Not Determined	Not Available	GGCUGGUAUGUCUGCAGAAtt	UUCUGCAGACAUACCAGCCtt						00CSI0BTXT
AMO205LK	CPF20191	Empty Well	0005765914-A1	C12	C	12
AMO205LK	CPF20191	ASO214D3	0005765914-A1	D1	D	1	NM_004832	GSTO1	glutathione S-transferase omega 1	9446	s18089	0.1 nmole	5	http://www.ambion.com/catalog/exon_sirna.php?id=18089	CUAUCUCUAUGAUUGAUUAtt	UAAUCAAUCAUAGAGAUAGaa						00CSI0BUUK
AMO205LK	CPF20191	ASO214D6	0005765914-A1	D2	D	2	NM_013260	SAP30BP	SAP30 binding protein	29115	s26518	0.1 nmole	Not Determined	Not Available	CAGAAGCUUUAUGAACGAAtt	UUCGUUCAUAAAGCUUCUGga						00CSI0C1JW
AMO205LK	CPF20191	ASO214D9	0005765914-A1	D3	D	3	NM_178425	HDAC9	histone deacetylase 9	9734	s18773	0.1 nmole	7,6,7,6	http://www.ambion.com/catalog/exon_sirna.php?id=18773	GGUCCAGGUUAAAACAGAAtt	UUCUGUUUUAACCUGGACCgc						00CSI0DMDG
AMO205LK	CPF20191	ASO214DC	0005765914-A1	D4	D	4	NM_173497	HECTD2	HECT domain containing 2	143279	s44519	0.1 nmole	Not Determined	Not Available	CAAAAACAGCGUACAUCUAtt	UAGAUGUACGCUGUUUUUGtc						00CSI0BCAL
AMO205LK	CPF20191	ASO214DF	0005765914-A1	D5	D	5	NM_000189	HK2	hexokinase 2	3099	s6560	0.1 nmole	10	http://www.ambion.com/catalog/exon_sirna.php?id=6560	GGAUGAAGGUAGAAAUGGAtt	UCCAUUUCUACCUUCAUCCtc						00CSI0FSKK
AMO205LK	CPF20191	ASO214DI	0005765914-A1	D6	D	6	NM_005516	HLA-E	major histocompatibility complex, class I, E	3133	s6624	0.1 nmole	3	http://www.ambion.com/catalog/exon_sirna.php?id=6624	AGGAUUAUCUCACCCUGAAtt	UUCAGGGUGAGAUAAUCCUtg						00CSI0AG95
AMO205LK	CPF20191	ASO214DL	0005765914-A1	D7	D	7	NM_153612	HS3ST5	heparan sulfate (glucosamine) 3-O-sulfotransferase 5	222537	s48204	0.1 nmole	Not Determined	Not Available	GGAUAAGUCAAUACAAUUUtt	AAAUUGUAUUGACUUAUCCtt						00CSI0BRRV
AMO205LK	CPF20191	ASO214DO	0005765914-A1	D8	D	8	NM_000197	HSD17B3	hydroxysteroid (17-beta) dehydrogenase 3	3293	s6941	0.1 nmole	7	http://www.ambion.com/catalog/exon_sirna.php?id=6941	CAGCUAAUUCUGAAACAUAtt	UAUGUUUCAGAAUUAGCUGtg						00CSI0B9AV
AMO205LK	CPF20191	ASO214DR	0005765914-A1	D9	D	9	NM_001545	ICT1	immature colon carcinoma transcript 1	3396	s7101	0.1 nmole	5	http://www.ambion.com/catalog/exon_sirna.php?id=7101	CAUAGAAUCAGGAUAGAAAtt	UUUCUAUCCUGAUUCUAUGaa						00CSI0AG9P
AMO205LK	CPF20191	ASO214DU	0005765914-A1	D10	D	10	NM_002196	INSM1	insulinoma-associated 1	3642	s7474	0.1 nmole	1	http://www.ambion.com/catalog/exon_sirna.php?id=7474	CUCUCCUUUUGACUCCUUUtt	AAAGGAGUCAAAAGGAGAGta						00CSI0AGMT
AMO205LK	CPF20191	ASO214DX	0005765914-A1	D11	D	11	NM_006084	IRF9	interferon regulatory factor 9	10379	s20290	0.1 nmole	8	http://www.ambion.com/catalog/exon_sirna.php?id=20290	CACAGAAUCUUAUCACAGUtt	ACUGUGAUAAGAUUCUGUGga						00CSI0BSPU
AMO205LK	CPF20191	Empty Well	0005765914-A1	D12	D	12
AMO205LK	CPF20191	ASO214E0	0005765914-A1	E1	E	1	NM_004977	KCNC3	potassium voltage-gated channel, Shaw-related subfamily, member 3	3748	s7709	0.1 nmole	2	http://www.ambion.com/catalog/exon_sirna.php?id=7709	ACAAGGUGGAGUUUCUUAAtt	UUAAGAAACUCCACCUUGUct						00CSI0B6WI
AMO205LK	CPF20191	ASO214E3	0005765914-A1	E2	E	2	NM_004523	KIF11	kinesin family member 11	3832	s7902	0.1 nmole	Not Determined	Not Available	CCAUCAACACUGGUAAGAAtt	UUCUUACCAGUGUUGAUGGgt						00CSI0FAA9
AMO205LK	CPF20191	ASO214E6	0005765914-A1	E3	E	3	NM_012427	KLK5	kallikrein-related peptidase 5	25818	s24545	0.1 nmole	5,4,4	http://www.ambion.com/catalog/exon_sirna.php?id=24545	GAAGAAUUCGUCCCACUAAtt	UUAGUGGGACGAAUUCUUCtg						00CSI0DP6I
AMO205LK	CPF20191	ASO214E9	0005765914-A1	E4	E	4	NM_001017402	LAMB3	laminin, beta 3	3914	s8074	0.1 nmole	4,3	http://www.ambion.com/catalog/exon_sirna.php?id=8074	CUACUACAGUCACCGAGUAtt	UACUCGGUGACUGUAGUAGtt						00CSI0C2G7
AMO205LK	CPF20191	ASO214EC	0005765914-A1	E5	E	5	NM_005356	LCK	lymphocyte-specific protein tyrosine kinase	3932	s8106	0.1 nmole	5,5	http://www.ambion.com/catalog/exon_sirna.php?id=8106	CCCGAACCCUGGUUCUUCAtt	UGAAGAACCAGGGUUCGGGct						00CSI0EXMH
AMO205LK	CPF20191	ASO214EF	0005765914-A1	E6	E	6	NM_033195	LDHAL6B	lactate dehydrogenase A-like 6B	92483	s40956	0.1 nmole	1	http://www.ambion.com/catalog/exon_sirna.php?id=40956	CGGUAUUACCAACCUUAUAtt	UAUAAGGUUGGUAAUACCGtt						00CSI0BPQQ
AMO205LK	CPF20191	ASO214EI	0005765914-A1	E7	E	7	NM_005357	LIPE	lipase, hormone-sensitive	3991	s8203	0.1 nmole	1	http://www.ambion.com/catalog/exon_sirna.php?id=8203	GCAAUCACCUUACAUCCAAtt	UUGGAUGUAAGGUGAUUGCtg						00CSI0BPCB
AMO205LK	CPF20191	ASO214EL	0005765914-A1	E8	E	8	NM_153371	LNX2	ligand of numb-protein X 2	222484	s48195	0.1 nmole	Not Determined	Not Available	CGAUAUAGUUUUACGAAGAtt	UCUUCGUAAAACUAUAUCGtg						00CSI0BRRU
AMO205LK	CPF20191	ASO214EO	0005765914-A1	E9	E	9	NM_031417	MARK4	MAP/microtubule affinity-regulating kinase 4	57787	s33718	0.1 nmole	7	http://www.ambion.com/catalog/exon_sirna.php?id=33718	GCACUAUUGUCACCAGAAAtt	UUUCUGGUGACAAUAGUGCac						00CSI0BD6D
AMO205LK	CPF20191	ASO214ER	0005765914-A1	E10	E	10	NM_138575	PGAM5	phosphoglycerate mutase family member 5	192111	s46937	0.1 nmole	Not Determined	Not Available	GCAGUAUUACGAAGACGGAtt	UCCGUCUUCGUAAUACUGCac						00CSI0EGAC
AMO205LK	CPF20191	ASO214EU	0005765914-A1	E11	E	11	NM_002490	NDUFA6	NADH dehydrogenase (ubiquinone) 1 alpha subcomplex, 6, 14kDa	4700	s9334	0.1 nmole	2	http://www.ambion.com/catalog/exon_sirna.php?id=9334	CGAGAAAUGUUUAUGAAGAtt	UCUUCAUAAACAUUUCUCGga						00CSI0BXF1
AMO205LK	CPF20191	Empty Well	0005765914-A1	E12	E	12
AMO205LK	CPF20191	ASO214EX	0005765914-A1	F1	F	1	NM_000267	NF1	neurofibromin 1	4763	s229712	0.1 nmole	Not Determined	Not Available	GAAUGUUAACAAUAUGAGAtt	UCUCAUAUUGUUAACAUUCtt						00CSI0D1Z0
AMO205LK	CPF20191	ASO214F0	0005765914-A1	F2	F	2	NM_005597	NFIC	nuclear factor I/C (CCAAT-binding transcription factor)	4782	s9497	0.1 nmole	9,11	http://www.ambion.com/catalog/exon_sirna.php?id=9497	AAAUUAGAGUGAACAAGAAtt	UUCUUGUUCACUCUAAUUUtc						00CSI0B9FA
AMO205LK	CPF20191	ASO214F3	0005765914-A1	F3	F	3	NM_001001716	NFKBIB	nuclear factor of kappa light polypeptide gene enhancer in B-cells inhibitor, beta	4793	s9513	0.1 nmole	5,6	http://www.ambion.com/catalog/exon_sirna.php?id=9513	ACGACGACAUUGUGGUUCAtt	UGAACCACAAUGUCGUCGUat						00CSI0C2GJ
AMO205LK	CPF20191	ASO214F6	0005765914-A1	F4	F	4	NM_014293	NPTXR	neuronal pentraxin receptor	23467	s23880	0.1 nmole	4	http://www.ambion.com/catalog/exon_sirna.php?id=23880	AAGCCUCAUGGGAUCCUUAtt	UAAGGAUCCCAUGAGGCUUga						00CSI0C2BA
AMO205LK	CPF20191	ASO214F9	0005765914-A1	F5	F	5	NM_024047	NUDT9	nudix (nucleoside diphosphate linked moiety X)-type motif 9	53343	s28697	0.1 nmole	3,3	http://www.ambion.com/catalog/exon_sirna.php?id=28697	GGAUGGGCAUGUUGAGAGAtt	UCUCUCAACAUGCCCAUCCtt						00CSI0BUM0
AMO205LK	CPF20191	ASO214FC	0005765914-A1	F6	F	6	NM_016640	MRPS30	mitochondrial ribosomal protein S30	10884	s21375	0.1 nmole	4	http://www.ambion.com/catalog/exon_sirna.php?id=21375	CAAGCUAUGUAUCAAGGAUtt	AUCCUUGAUACAUAGCUUGtg						00CSI0BEGC
AMO205LK	CPF20191	ASO214FF	0005765914-A1	F7	F	7	NM_006229	PNLIPRP1	pancreatic lipase-related protein 1	5407	s10749	0.1 nmole	12	http://www.ambion.com/catalog/exon_sirna.php?id=10749	GGAAUAACAAUGUGAUAAAtt	UUUAUCACAUUGUUAUUCCaa						00CSI0B5MG
AMO205LK	CPF20191	ASO214FI	0005765914-A1	F8	F	8	NM_006234	POLR2J	polymerase (RNA) II (DNA directed) polypeptide J, 13.3kDa	5439	s10819	0.1 nmole	4	http://www.ambion.com/catalog/exon_sirna.php?id=10819	CGGUGACUUCGCAAGCAAAtt	UUUGCUUGCGAAGUCACCGct						00CSI0B5N2
AMO205LK	CPF20191	ASO214FL	0005765914-A1	F9	F	9	NM_000446	PON1	paraoxonase 1	5444	s10829	0.1 nmole	Not Determined	Not Available	GGAAGUAAAUUUGAUGUAUtt	AUACAUCAAAUUUACUUCCag						00CSI0B5N7
AMO205LK	CPF20191	ASO214FO	0005765914-A1	F10	F	10	NM_138712	PPARG	peroxisome proliferator-activated receptor gamma	5468	s10886	0.1 nmole	5,5,6,6	http://www.ambion.com/catalog/exon_sirna.php?id=10886	GACAAAUCACCAUUCGUUAtt	UAACGAAUGGUGAUUUGUCtg						00CSI0B4PW
AMO205LK	CPF20191	ASO214FR	0005765914-A1	F11	F	11	NM_006243	PPP2R5A	protein phosphatase 2, regulatory subunit B', alpha isoform	5525	s10981	0.1 nmole	12	http://www.ambion.com/catalog/exon_sirna.php?id=10981	CGAUGACCUUACUAGCUCAtt	UGAGCUAGUAAGGUCAUCGaa						00CSI0BBF7
AMO205LK	CPF20191	Empty Well	0005765914-A1	F12	F	12
AMO205LK	CPF20191	ASO214FU	0005765914-A1	G1	G	1	NM_006793	PRDX3	peroxiredoxin 3	10935	s21507	0.1 nmole	3,3	http://www.ambion.com/catalog/exon_sirna.php?id=21507	GGAGAGUUCAAAGACCUAAtt	UUAGGUCUUUGAACUCUCCat						00CSI0BSV6
AMO205LK	CPF20191	ASO214FX	0005765914-A1	G2	G	2	NM_002773	PRSS8	protease, serine, 8	5652	s11273	0.1 nmole	6	http://www.ambion.com/catalog/exon_sirna.php?id=11273	GAGGGUCUCUGGUACCUGAtt	UCAGGUACCAGAGACCCUCca						00CSI0B6NW
AMO205LK	CPF20191	ASO214G0	0005765914-A1	G3	G	3	NM_002805	PSMC5	proteasome (prosome, macropain) 26S subunit, ATPase, 5	5705	s11380	0.1 nmole	3	http://www.ambion.com/catalog/exon_sirna.php?id=11380	GCACAGAGGAACGAACUAAtt	UUAGUUCGUUCCUCUGUGCct						00CSI206RT
AMO205LK	CPF20191	ASO214G3	0005765914-A1	G4	G	4	NM_005704	PTPRU	protein tyrosine phosphatase, receptor type, U	10076	s19598	0.1 nmole	25,25,24	http://www.ambion.com/catalog/exon_sirna.php?id=19598	GCAUUGAUCCUCAGAGUAAtt	UUACUCUGAGGAUCAAUGCgg						00CSI0BBH2
AMO205LK	CPF20191	ASO214G6	0005765914-A1	G5	G	5	NM_004283	RAB3D	RAB3D, member RAS oncogene family	9545	s18326	0.1 nmole	5	http://www.ambion.com/catalog/exon_sirna.php?id=18326	AGGAGAACAUCAAUGUGAAtt	UUCACAUUGAUGUUCUCCUtg						00CSI0BUW8
AMO205LK	CPF20191	ASO214G9	0005765914-A1	G6	G	6	NM_002872	RAC2	ras-related C3 botulinum toxin substrate 2 (rho family, small GTP binding protein Rac2)	5880	s11714	0.1 nmole	7	http://www.ambion.com/catalog/exon_sirna.php?id=11714	CCUCUUUUGGAACAACAUAtt	UAUGUUGUUCCAAAAGAGGag						00CSI0B6RM
AMO205LK	CPF20191	ASO214GC	0005765914-A1	G7	G	7	NM_133487	RAD51	RAD51 homolog (RecA homolog, E. coli) (S. cerevisiae)	5888	s11734	0.1 nmole	Not Determined	Not Available	GGUAGAAUCUAGGUAUGCAtt	UGCAUACCUAGAUUCUACCat						00CSI0DKES
AMO205LK	CPF20191	ASO214GF	0005765914-A1	G8	G	8	NM_021183	RAP2C	RAP2C, member of RAS oncogene family	57826	s33760	0.1 nmole	2	http://www.ambion.com/catalog/exon_sirna.php?id=33760	GGUUUCAUCCUGGUUUAUAtt	UAUAAACCAGGAUGAAACCtt						00CSI0BB3J
AMO205LK	CPF20191	ASO214GI	0005765914-A1	G9	G	9	NM_000964	RARA	retinoic acid receptor, alpha	5914	s11801	0.1 nmole	8,7	http://www.ambion.com/catalog/exon_sirna.php?id=11801	GAAGAUUACUGACCUGCGAtt	UCGCAGGUCAGUAAUCUUCat						00CSI0BRAW
AMO205LK	CPF20191	ASO214GL	0005765914-A1	G10	G	10	NM_006510	TRIM27	tripartite motif containing 27	5987	s11959	0.1 nmole	2	http://www.ambion.com/catalog/exon_sirna.php?id=11959	GCUGAACUCUUGAGCCUAAtt	UUAGGCUCAAGAGUUCAGCtc						00CSI0BY3K
AMO205LK	CPF20191	ASO214GO	0005765914-A1	G11	G	11	NM_002935	RNASE3	ribonuclease, RNase A family, 3	6037	s12055	0.1 nmole	2	http://www.ambion.com/catalog/exon_sirna.php?id=12055	AGUAUACGCUGCCCUCAUAtt	UAUGAGGGCAGCGUAUACUtt						00CSI0B6FF
AMO205LK	CPF20191	Empty Well	0005765914-A1	G12	G	12
AMO205LK	CPF20191	ASO214GR	0005765914-A1	H1	H	1	NM_178861	RNF113B	ring finger protein 113B	140432	s44264	0.1 nmole	1	http://www.ambion.com/catalog/exon_sirna.php?id=44264	GGUGGGAGAUUGAACGGGAtt	UCCCGUUCAAUCUCCCACCcg						00CSI0BTSD
AMO205LK	CPF20191	ASO214GU	0005765914-A1	H2	H	2	NM_031297	RNF208	ring finger protein 208	727800	s57929	0.1 nmole	1	http://www.ambion.com/catalog/exon_sirna.php?id=57929	CAGAGAUCAUUGUCAACCAtt	UGGUUGACAAUGAUCUCUGtg						00CSI0BFSJ
AMO205LK	CPF20191	ASO214GX	0005765914-A1	H3	H	3	NM_001034	RRM2	ribonucleotide reductase M2 polypeptide	6241	s12360	0.1 nmole	Not Determined	Not Available	GCAGAUGUAUAAGAAGGCAtt	UGCCUUCUUAUACAUCUGCca						00CSI0CZO8
AMO205LK	CPF20191	ASO214H0	0005765914-A1	H4	H	4	NM_005870	SAP18	Sin3A-associated protein, 18kDa	10284	s20098	0.1 nmole	Not Determined	Not Available	GAACUGACAAGCUUAGUAAtt	UUACUAAGCUUGUCAGUUCtt						00CSI0DLFT
AMO205LK	CPF20191	ASO214H3	0005765914-A1	H5	H	5	NM_012245	SNW1	SNW domain containing 1	22938	s22715	0.1 nmole	11	http://www.ambion.com/catalog/exon_sirna.php?id=22715	GCACGUGAGAGGGAUGAAAtt	UUUCAUCCCUCUCACGUGCct						00CSI0B5G1
AMO205LK	CPF20191	ASO214H6	0005765914-A1	H6	H	6	NM_021977	SLC22A3	solute carrier family 22 (extraneuronal monoamine transporter), member 3	6581	s13105	0.1 nmole	7	http://www.ambion.com/catalog/exon_sirna.php?id=13105	GGAAUAGCAUGGUUGAGGAtt	UCCUCAACCAUGCUAUUCCtt						00CSI0BOXF
AMO205LK	CPF20191	ASO214H9	0005765914-A1	H7	H	7	NM_020429	SMURF1	SMAD specific E3 ubiquitin protein ligase 1	57154	s32796	0.1 nmole	11,10	http://www.ambion.com/catalog/exon_sirna.php?id=32796	CCUGCCCAGAGAUACGAAAtt	UUUCGUAUCUCUGGGCAGGaa						00CSI0BBCQ
AMO205LK	CPF20191	ASO214HC	0005765914-A1	H8	H	8	NM_138473	SP1	Sp1 transcription factor	6667	s13318	0.1 nmole	3	http://www.ambion.com/catalog/exon_sirna.php?id=13318	GCAACAUGGGAAUUAUGAAtt	UUCAUAAUUCCCAUGUUGCtg						00CSI0F288
AMO205LK	CPF20191	ASO214HF	0005765914-A1	H9	H	9	NM_020126	SPHK2	sphingosine kinase 2	56848	s32283	0.1 nmole	3	http://www.ambion.com/catalog/exon_sirna.php?id=32283	CCCUCACCCUUACAUCGCAtt	UGCGAUGUAAGGGUGAGGGca						00CSI0BAD4
AMO205LK	CPF20191	ASO214HI	0005765914-A1	H10	H	10	NM_178313	SPTBN1	spectrin, beta, non-erythrocytic 1	6711	s629	0.1 nmole	19,18	http://www.ambion.com/catalog/exon_sirna.php?id=629	GGCUUGACAAAAUCGAGAAtt	UUCUCGAUUUUGUCAAGCCat						00CSI0AGHT
AMO205LK	CPF20191	ASO214HL	0005765914-A1	H11	H	11	NM_005642	TAF7	TAF7 RNA polymerase II, TATA box binding protein (TBP)-associated factor, 55kDa	6879	s13748	0.1 nmole	1	http://www.ambion.com/catalog/exon_sirna.php?id=13748	GAAUUACUCUGCCUCUAAAtt	UUUAGAGGCAGAGUAAUUCcg						00CSI0C2K6
AMO205LK	CPF20191	Empty Well	0005765914-A1	H12	H	12
AMO205LK	CPF20192	ASO214HO	0005765914-A2	A1	A	1	NM_013254	TBK1	TANK-binding kinase 1	29110	s761	0.1 nmole	15	http://www.ambion.com/catalog/exon_sirna.php?id=761	GAACGUAGAUUAGCUUAUAtt	UAUAAGCUAAUCUACGUUCtg						00CSI0FKUV
AMO205LK	CPF20192	ASO214HR	0005765914-A2	A2	A	2	NM_201437	TCEA1	transcription elongation factor A (SII), 1	6917	s13847	0.1 nmole	5,4	http://www.ambion.com/catalog/exon_sirna.php?id=13847	CGGUUGAAGUGUAGGGAGAtt	UCUCCCUACACUUCAACCGca						00CSI0BSGQ
AMO205LK	CPF20192	ASO214HU	0005765914-A2	A3	A	3	NM_031283	TCF7L1	transcription factor 7-like 1 (T-cell specific, HMG-box)	83439	s37904	0.1 nmole	10	http://www.ambion.com/catalog/exon_sirna.php?id=37904	GGACAACUAUGGUAAGAAAtt	UUUCUUACCAUAGUUGUCCcg						00CSI0BW28
AMO205LK	CPF20192	ASO214HX	0005765914-A2	A4	A	4	NM_198205	MLX	MLX, MAX dimerization protein	6945	s13910	0.1 nmole	6,6,5	http://www.ambion.com/catalog/exon_sirna.php?id=13910	CUAAAGAUCAUGAAAGUGAtt	UCACUUUCAUGAUCUUUAGgg						00CSI0B6PZ
AMO205LK	CPF20192	ASO214I0	0005765914-A2	A5	A	5	NM_172238	TFAP2D	transcription factor AP-2 delta (activating enhancer binding protein 2 delta)	83741	s38167	0.1 nmole	Not Determined	Not Available	GACCCACUCCAAUUCUAGAtt	UCUAGAAUUGGAGUGGGUCtg						00CSI0C1RD
AMO205LK	CPF20192	ASO214I3	0005765914-A2	A6	A	6	NM_007114	TMF1	TATA element modulatory factor 1	7110	s14227	0.1 nmole	16	http://www.ambion.com/catalog/exon_sirna.php?id=14227	GGAGAUACCCAAACUUAGAtt	UCUAAGUUUGGGUAUCUCCtt						00CSI0AGJE
AMO205LK	CPF20192	ASO214I6	0005765914-A2	A7	A	7	NM_021158	TRIB3	tribbles homolog 3 (Drosophila)	57761	s33708	0.1 nmole	3	http://www.ambion.com/catalog/exon_sirna.php?id=33708	CCAGCUCCUCUACGCCUUUtt	AAAGGCGUAGAGGAGCUGGgt						00CSI0BAEA
AMO205LK	CPF20192	ASO214I9	0005765914-A2	A8	A	8	NM_020040	TUBB4Q	tubulin, beta polypeptide 4, member Q	56604	s32178	0.1 nmole	4	http://www.ambion.com/catalog/exon_sirna.php?id=32178	CCCUUCUCAUUAGUAAGAUtt	AUCUUACUAAUGAGAAGGGta						00CSI0BBAR
AMO205LK	CPF20192	ASO214IC	0005765914-A2	A9	A	9	NM_003348	UBE2N	ubiquitin-conjugating enzyme E2N	7334	s14595	0.1 nmole	4	http://www.ambion.com/catalog/exon_sirna.php?id=14595	GCAUCAGUAUCUGACCUUUtt	AAAGGUCAGAUACUGAUGCtt						00CSI0DB74
AMO205LK	CPF20192	ASO214IF	0005765914-A2	A10	A	10	NM_015902	UBR5	ubiquitin protein ligase E3 component n-recognin 5	51366	s28024	0.1 nmole	9	http://www.ambion.com/catalog/exon_sirna.php?id=28024	GCGUGAACGUGAAUCCGUUtt	AACGGAUUCACGUUCACGCaa						00CSI0E71A
AMO205LK	CPF20192	ASO214II	0005765914-A2	A11	A	11	NM_198239	WISP3	WNT1 inducible signaling pathway protein 3	8838	s16867	0.1 nmole	5	http://www.ambion.com/catalog/exon_sirna.php?id=16867	GGAAUAUGCUUGGAUAAGAtt	UCUUAUCCAAGCAUAUUCCac						00CSI0AHZR
AMO205LK	CPF20192	Empty Well	0005765914-A2	A12	A	12
AMO205LK	CPF20192	ASO214IL	0005765914-A2	B1	B	1	NM_003406	YWHAZ	tyrosine 3-monooxygenase/tryptophan 5-monooxygenase activation protein, zeta polypeptide	7534	s14970	0.1 nmole	Not Determined	Not Available	GGAGGGUCGUCUCAAGUAUtt	AUACUUGAGACGACCCUCCaa						00CSI0B6ZI
AMO205LK	CPF20192	Empty Well	0005765914-A2	B2	B	2
AMO205LK	CPF20192	Empty Well	0005765914-A2	B3	B	3
AMO205LK	CPF20192	Empty Well	0005765914-A2	B4	B	4
AMO205LK	CPF20192	Empty Well	0005765914-A2	B5	B	5
AMO205LK	CPF20192	Empty Well	0005765914-A2	B6	B	6
AMO205LK	CPF20192	Empty Well	0005765914-A2	B7	B	7
AMO205LK	CPF20192	Empty Well	0005765914-A2	B8	B	8
AMO205LK	CPF20192	Empty Well	0005765914-A2	B9	B	9
AMO205LK	CPF20192	Empty Well	0005765914-A2	B10	B	10
AMO205LK	CPF20192	Empty Well	0005765914-A2	B11	B	11
AMO205LK	CPF20192	Empty Well	0005765914-A2	B12	B	12
AMO205LK	CPF20192	Empty Well	0005765914-A2	C1	C	1
AMO205LK	CPF20192	Empty Well	0005765914-A2	C2	C	2
AMO205LK	CPF20192	Empty Well	0005765914-A2	C3	C	3
AMO205LK	CPF20192	Empty Well	0005765914-A2	C4	C	4
AMO205LK	CPF20192	Empty Well	0005765914-A2	C5	C	5
AMO205LK	CPF20192	Empty Well	0005765914-A2	C6	C	6
AMO205LK	CPF20192	Empty Well	0005765914-A2	C7	C	7
AMO205LK	CPF20192	Empty Well	0005765914-A2	C8	C	8
AMO205LK	CPF20192	Empty Well	0005765914-A2	C9	C	9
AMO205LK	CPF20192	Empty Well	0005765914-A2	C10	C	10
AMO205LK	CPF20192	Empty Well	0005765914-A2	C11	C	11
AMO205LK	CPF20192	Empty Well	0005765914-A2	C12	C	12
AMO205LK	CPF20192	Empty Well	0005765914-A2	D1	D	1
AMO205LK	CPF20192	Empty Well	0005765914-A2	D2	D	2
AMO205LK	CPF20192	Empty Well	0005765914-A2	D3	D	3
AMO205LK	CPF20192	Empty Well	0005765914-A2	D4	D	4
AMO205LK	CPF20192	Empty Well	0005765914-A2	D5	D	5
AMO205LK	CPF20192	Empty Well	0005765914-A2	D6	D	6
AMO205LK	CPF20192	Empty Well	0005765914-A2	D7	D	7
AMO205LK	CPF20192	Empty Well	0005765914-A2	D8	D	8
AMO205LK	CPF20192	Empty Well	0005765914-A2	D9	D	9
AMO205LK	CPF20192	Empty Well	0005765914-A2	D10	D	10
AMO205LK	CPF20192	Empty Well	0005765914-A2	D11	D	11
AMO205LK	CPF20192	Empty Well	0005765914-A2	D12	D	12
AMO205LK	CPF20192	Empty Well	0005765914-A2	E1	E	1
AMO205LK	CPF20192	Empty Well	0005765914-A2	E2	E	2
AMO205LK	CPF20192	Empty Well	0005765914-A2	E3	E	3
AMO205LK	CPF20192	Empty Well	0005765914-A2	E4	E	4
AMO205LK	CPF20192	Empty Well	0005765914-A2	E5	E	5
AMO205LK	CPF20192	Empty Well	0005765914-A2	E6	E	6
AMO205LK	CPF20192	Empty Well	0005765914-A2	E7	E	7
AMO205LK	CPF20192	Empty Well	0005765914-A2	E8	E	8
AMO205LK	CPF20192	Empty Well	0005765914-A2	E9	E	9
AMO205LK	CPF20192	Empty Well	0005765914-A2	E10	E	10
AMO205LK	CPF20192	Empty Well	0005765914-A2	E11	E	11
AMO205LK	CPF20192	Empty Well	0005765914-A2	E12	E	12
AMO205LK	CPF20192	Empty Well	0005765914-A2	F1	F	1
AMO205LK	CPF20192	Empty Well	0005765914-A2	F2	F	2
AMO205LK	CPF20192	Empty Well	0005765914-A2	F3	F	3
AMO205LK	CPF20192	Empty Well	0005765914-A2	F4	F	4
AMO205LK	CPF20192	Empty Well	0005765914-A2	F5	F	5
AMO205LK	CPF20192	Empty Well	0005765914-A2	F6	F	6
AMO205LK	CPF20192	Empty Well	0005765914-A2	F7	F	7
AMO205LK	CPF20192	Empty Well	0005765914-A2	F8	F	8
AMO205LK	CPF20192	Empty Well	0005765914-A2	F9	F	9
AMO205LK	CPF20192	Empty Well	0005765914-A2	F10	F	10
AMO205LK	CPF20192	Empty Well	0005765914-A2	F11	F	11
AMO205LK	CPF20192	Empty Well	0005765914-A2	F12	F	12
AMO205LK	CPF20192	Empty Well	0005765914-A2	G1	G	1
AMO205LK	CPF20192	Empty Well	0005765914-A2	G2	G	2
AMO205LK	CPF20192	Empty Well	0005765914-A2	G3	G	3
AMO205LK	CPF20192	Empty Well	0005765914-A2	G4	G	4
AMO205LK	CPF20192	Empty Well	0005765914-A2	G5	G	5
AMO205LK	CPF20192	Empty Well	0005765914-A2	G6	G	6
AMO205LK	CPF20192	Empty Well	0005765914-A2	G7	G	7
AMO205LK	CPF20192	Empty Well	0005765914-A2	G8	G	8
AMO205LK	CPF20192	Empty Well	0005765914-A2	G9	G	9
AMO205LK	CPF20192	Empty Well	0005765914-A2	G10	G	10
AMO205LK	CPF20192	Empty Well	0005765914-A2	G11	G	11
AMO205LK	CPF20192	Empty Well	0005765914-A2	G12	G	12
AMO205LK	CPF20192	Empty Well	0005765914-A2	H1	H	1
AMO205LK	CPF20192	Empty Well	0005765914-A2	H2	H	2
AMO205LK	CPF20192	Empty Well	0005765914-A2	H3	H	3
AMO205LK	CPF20192	Empty Well	0005765914-A2	H4	H	4
AMO205LK	CPF20192	Empty Well	0005765914-A2	H5	H	5
AMO205LK	CPF20192	Empty Well	0005765914-A2	H6	H	6
AMO205LK	CPF20192	Empty Well	0005765914-A2	H7	H	7
AMO205LK	CPF20192	Empty Well	0005765914-A2	H8	H	8
AMO205LK	CPF20192	Empty Well	0005765914-A2	H9	H	9
AMO205LK	CPF20192	Empty Well	0005765914-A2	H10	H	10
AMO205LK	CPF20192	Empty Well	0005765914-A2	H11	H	11
AMO205LK	CPF20192	Empty Well	0005765914-A2	H12	H	12
AMO205LK	CPF20193	ASO214AD	0005765914-B1	A1	A	1	NM_001995	ACSL1	acyl-CoA synthetase long-chain family member 1	2180	s4995	0.1 nmole	18	http://www.ambion.com/catalog/exon_sirna.php?id=4995	GGCACAAGGAGAAUACAUAtt	UAUGUAUUCUCCUUGUGCCag						00CSI0BNUI
AMO205LK	CPF20193	ASO214AG	0005765914-B1	A2	A	2	NM_017825	ADPRHL2	ADP-ribosylhydrolase like 2	54936	s29796	0.1 nmole	Not Determined	Not Available	CGAGCACUUUCUCAAGCAAtt	UUGCUUGAGAAAGUGCUCGct						00CSI0AMWP
AMO205LK	CPF20193	ASO214AJ	0005765914-B1	A3	A	3	NM_024087	ASB9	ankyrin repeat and SOCS box-containing 9	140462	s44286	0.1 nmole	Not Determined	Not Available	UCAACUCUCUUAUAGCUUAtt	UAAGCUAUAAGAGAGUUGAca						00CSI0BHO1
AMO205LK	CPF20193	ASO214AM	0005765914-B1	A4	A	4	NM_138559	BCL11A	B-cell CLL/lymphoma 11A (zinc finger protein)	53335	s28683	0.1 nmole	2	http://www.ambion.com/catalog/exon_sirna.php?id=28683	GGAUGACGAUUGUUUAUCAtt	UGAUAAACAAUCGUCAUCCtc						00CSI0BY2L
AMO205LK	CPF20193	ASO214AP	0005765914-B1	A5	A	5	NM_203315	BDH1	3-hydroxybutyrate dehydrogenase, type 1	622	s1954	0.1 nmole	5,6,5	http://www.ambion.com/catalog/exon_sirna.php?id=1954	GCCUAAACAGUGACCGAUUtt	AAUCGGUCACUGUUUAGGCtg						00CSI0B8DN
AMO205LK	CPF20193	ASO214AS	0005765914-B1	A6	A	6	NM_001196	BID	BH3 interacting domain death agonist	637	s1986	0.1 nmole	5,5,4	http://www.ambion.com/catalog/exon_sirna.php?id=1986	CUUGCUCCGUGAUGUCUUUtt	AAAGACAUCACGGAGCAAGga						00CSI0BYNA
AMO205LK	CPF20193	ASO214AV	0005765914-B1	A7	A	7	NM_001204	BMPR2	bone morphogenetic protein receptor, type II (serine/threonine kinase)	659	s2045	0.1 nmole	Not Determined	Not Available	CCGAAAUUCAAUUAACUAUtt	AUAGUUAAUUGAAUUUCGGtt						00CSI0EYHH
AMO205LK	CPF20193	ASO214AY	0005765914-B1	A8	A	8	NM_015932	POMP	proteasome maturation protein	51371	s28034	0.1 nmole	Not Determined	Not Available	GGGUCUAUUUGCUCCGCUAtt	UAGCGGAGCAAAUAGACCCtg						00CSI0BH5D
AMO205LK	CPF20193	ASO214B1	0005765914-B1	A9	A	9		ABHD17A			s501675	0.1 nmole	Not Determined	Not Available	GGCCGGACCUCAGCAAUAAtt	UUAUUGCUGAGGUCCGGCCgg						00CSI2075B
AMO205LK	CPF20193	ASO214B4	0005765914-B1	A10	A	10	NM_033313	CDC14A	CDC14 cell division cycle 14 homolog A (S. cerevisiae)	8556	s16291	0.1 nmole	Not Determined	Not Available	GUUCAUGAAAGAUCGGUUAtt	UAACCGAUCUUUCAUGAACtc						00CSI0BDJD
AMO205LK	CPF20193	ASO214B7	0005765914-B1	A11	A	11	NM_000096	CP	ceruloplasmin (ferroxidase)	1356	s3418	0.1 nmole	Not Determined	Not Available	CCACUAAUGCAGAUCCUGUtt	ACAGGAUCUGCAUUAGUGGgt						00CSI0BQUO
AMO205LK	CPF20193	Empty Well	0005765914-B1	A12	A	12
AMO205LK	CPF20193	ASO214BA	0005765914-B1	B1	B	1	XM_942072	CPN2	carboxypeptidase N, polypeptide 2	1370	s3457	0.1 nmole	Not Determined	Not Available	CCCUCAUGCUCUCAUACAAtt	UUGUAUGAGAGCAUGAGGGaa						00CSI0BQUP
AMO205LK	CPF20193	ASO214BD	0005765914-B1	B2	B	2	NM_148170	CTSC	cathepsin C	1075	s2943	0.1 nmole	Not Determined	Not Available	CGAUGUCAACUGCUCGGUUtt	AACCGAGCAGUUGACAUCGcg						00CSI0BQIP
AMO205LK	CPF20193	ASO214BG	0005765914-B1	B3	B	3	NM_001379	DNMT1	DNA (cytosine-5-)-methyltransferase 1	1786	s4216	0.1 nmole	Not Determined	Not Available	GGUGUGCAUUGAUGCGGAAtt	UUCCGCAUCAAUGCACACCtt						00CSI207M6
AMO205LK	CPF20193	ASO214BJ	0005765914-B1	B4	B	4	NM_001386	DPYSL2	dihydropyrimidinase-like 2	1808	s4270	0.1 nmole	1	http://www.ambion.com/catalog/exon_sirna.php?id=4270	CGAUCGUCUUCUGAUCAAAtt	UUUGAUCAGAAGACGAUCGct						00CSI0B8YS
AMO205LK	CPF20193	ASO214BM	0005765914-B1	B5	B	5	NM_003750	EIF3A	eukaryotic translation initiation factor 3, subunit A	8661	s16490	0.1 nmole	21	http://www.ambion.com/catalog/exon_sirna.php?id=16490	GAACGUGAAGAAGUAAGUUtt	AACUUACUUCUUCACGUUCtg						00CSI0BY6R
AMO205LK	CPF20193	ASO214BP	0005765914-B1	B6	B	6	NM_001249	ENTPD5	ectonucleoside triphosphate diphosphohydrolase 5	957	s2672	0.1 nmole	Not Determined	Not Available	GCAUCAUGGAUGGAUCCGAtt	UCGGAUCCAUCCAUGAUGCta						00CSI0BBCW
AMO205LK	CPF20193	ASO214BS	0005765914-B1	B7	B	7	NM_004446	EPRS	glutamyl-prolyl-tRNA synthetase	2058	s4768	0.1 nmole	28	http://www.ambion.com/catalog/exon_sirna.php?id=4768	CGUUAGAGCUGAUUUACGAtt	UCGUAAAUCAGCUCUAACGcg						00CSI0BNSU
AMO205LK	CPF20193	ASO214BV	0005765914-B1	B8	B	8	NM_001432	EREG	epiregulin	2069	s4791	0.1 nmole	4	http://www.ambion.com/catalog/exon_sirna.php?id=4791	CAGUCGUCGGUUCCACAUAtt	UAUGUGGAACCGACGACUGtg						00CSI0BNSQ
AMO205LK	CPF20193	ASO214BY	0005765914-B1	B9	B	9	XM_001134164	ETV5	ets variant 5	2119	s4864	0.1 nmole	Not Determined	Not Available	GGAUUACUGCGUCGAUUCAtt	UGAAUCGACGCAGUAAUCCcg						00CSI0C3G9
AMO205LK	CPF20193	ASO214C1	0005765914-B1	B10	B	10	NM_021727	FADS3	fatty acid desaturase 3	3995	s8213	0.1 nmole	2	http://www.ambion.com/catalog/exon_sirna.php?id=8213	CCAUCAAGAUCUCAAUUUUtt	AAAAUUGAGAUCUUGAUGGaa						00CSI0AOBF
AMO205LK	CPF20193	ASO214C4	0005765914-B1	B11	B	11	NM_018998	FBXW5	F-box and WD repeat domain containing 5	54461	s29007	0.1 nmole	7	http://www.ambion.com/catalog/exon_sirna.php?id=29007	CGCUGGACCACGUCAUAGAtt	UCUAUGACGUGGUCCAGCGcg						00CSI0F0RM
AMO205LK	CPF20193	Empty Well	0005765914-B1	B12	B	12
AMO205LK	CPF20193	ASO214C7	0005765914-B1	C1	C	1	NM_024864	MRM1	mitochondrial rRNA methyltransferase 1 homolog (S. cerevisiae)	79922	s36647	0.1 nmole	5	http://www.ambion.com/catalog/exon_sirna.php?id=36647	CCAGGCCCAUGUUUAUUGAtt	UCAAUAAACAUGGGCCUGGtg						00CSI0ARZA
AMO205LK	CPF20193	ASO214CA	0005765914-B1	C2	C	2	NM_000803	FOLR2	folate receptor 2 (fetal)	2350	s5334	0.1 nmole	Not Determined	Not Available	GGACCUCAGGAGUUAACAAtt	UUGUUAACUCCUGAGGUCCag						00CSI0CRRH
AMO205LK	CPF20193	ASO214CD	0005765914-B1	C3	C	3	NM_004120	GBP2	guanylate binding protein 2, interferon-inducible	2634	s5624	0.1 nmole	8	http://www.ambion.com/catalog/exon_sirna.php?id=5624	GGCUUUACUUCAGGAUAUAtt	UAUAUCCUGAAGUAAAGCCat						00CSI0B9KT
AMO205LK	CPF20193	ASO214CG	0005765914-B1	C4	C	4	NM_033508	GCK	glucokinase (hexokinase 4)	2645	s5649	0.1 nmole	7,8	http://www.ambion.com/catalog/exon_sirna.php?id=5649	GCAUGUGCGUCAAUACCGAtt	UCGGUAUUGACGCACAUGCgg						00CSI0BD08
AMO205LK	CPF20193	ASO214CJ	0005765914-B1	C5	C	5	NM_020435	GJC2	gap junction protein, gamma 2, 47kDa	57165	s195316	0.1 nmole	2	http://www.ambion.com/catalog/exon_sirna.php?id=195316	CAAAGAUGUUGAUAUGCCUtt	AGGCAUAUCAACAUCUUUGca						00CSI0C426
AMO205LK	CPF20193	ASO214CM	0005765914-B1	C6	C	6	NM_005471	GNPDA1	glucosamine-6-phosphate deaminase 1	10007	s401	0.1 nmole	Not Determined	Not Available	GGAAUGCAGUCGACCUACAtt	UGUAGGUCGACUGCAUUCCca						00CSI0BOQ8
AMO205LK	CPF20193	ASO214CP	0005765914-B1	C7	C	7	NM_002079	GOT1	glutamic-oxaloacetic transaminase 1, soluble (aspartate aminotransferase 1)	2805	s5955	0.1 nmole	Not Determined	Not Available	GGAACAAACAACAAGAACAtt	UGUUCUUGUUGUUUGUUCCat						00CSI0F27R
AMO205LK	CPF20193	ASO214CS	0005765914-B1	C8	C	8	NM_005295	GPR22	G protein-coupled receptor 22	2845	s6040	0.1 nmole	3	http://www.ambion.com/catalog/exon_sirna.php?id=6040	CAUACACCAAAAUACUUCAtt	UGAAGUAUUUUGGUGUAUGtg						00CSI0CRQN
AMO205LK	CPF20193	ASO214CV	0005765914-B1	C9	C	9	NM_002083	GPX2	glutathione peroxidase 2 (gastrointestinal)	2877	s6105	0.1 nmole	2	http://www.ambion.com/catalog/exon_sirna.php?id=6105	CCUUCACCCUUGUCCAAAAtt	UUUUGGACAAGGGUGAAGGtg						00CSI0B9N5
AMO205LK	CPF20193	ASO214CY	0005765914-B1	C10	C	10	NM_000834	GRIN2B	glutamate receptor, ionotropic, N-methyl D-aspartate 2B	2904	s6174	0.1 nmole	Not Determined	Not Available	CCAAUAUGCUAAAUAGGUAtt	UACCUAUUUAGCAUAUUGGac						00CSI0EEEC
AMO205LK	CPF20193	ASO214D1	0005765914-B1	C11	C	11	NM_015917	GSTK1	glutathione S-transferase kappa 1	373156	s51513	0.1 nmole	Not Determined	Not Available	UCAUAACAGGGAUCAUGAAtt	UUCAUGAUCCCUGUUAUGAgg						00CSI0BCJO
AMO205LK	CPF20193	Empty Well	0005765914-B1	C12	C	12
AMO205LK	CPF20193	ASO214D4	0005765914-B1	D1	D	1	NM_004832	GSTO1	glutathione S-transferase omega 1	9446	s18090	0.1 nmole	5	http://www.ambion.com/catalog/exon_sirna.php?id=18090	GCAAUGAAGUUAAAUGAGUtt	ACUCAUUUAACUUCAUUGCtt						00CSI0BAKP
AMO205LK	CPF20193	ASO214D7	0005765914-B1	D2	D	2	NM_013260	SAP30BP	SAP30 binding protein	29115	s26519	0.1 nmole	Not Determined	Not Available	GGAUGACUUUUCUCGUCUAtt	UAGACGAGAAAAGUCAUCCtc						00CSI0C3YJ
AMO205LK	CPF20193	ASO214DA	0005765914-B1	D3	D	3	NM_178425	HDAC9	histone deacetylase 9	9734	s18774	0.1 nmole	9,8,9,8	http://www.ambion.com/catalog/exon_sirna.php?id=18774	GCUCAAUGCUUCGAAUUCAtt	UGAAUUCGAAGCAUUGAGCtg						00CSI0BUX8
AMO205LK	CPF20193	ASO214DD	0005765914-B1	D4	D	4	NM_173497	HECTD2	HECT domain containing 2	143279	s44520	0.1 nmole	Not Determined	Not Available	GGAUUAAUGCUAAAUUUGUtt	ACAAAUUUAGCAUUAAUCCca						00CSI0BRLU
AMO205LK	CPF20193	ASO214DG	0005765914-B1	D5	D	5	NM_000189	HK2	hexokinase 2	3099	s6562	0.1 nmole	15	http://www.ambion.com/catalog/exon_sirna.php?id=6562	CAGAGGUUCGAGAAAAUGAtt	UCAUUUUCUCGAACCUCUGct						00CSI0FPAD
AMO205LK	CPF20193	ASO214DJ	0005765914-B1	D6	D	6	NM_005516	HLA-E	major histocompatibility complex, class I, E	3133	s6625	0.1 nmole	2	http://www.ambion.com/catalog/exon_sirna.php?id=6625	GCACAGAUUUUCCGAGUGAtt	UCACUCGGAAAAUCUGUGCgg						00CSI0AO9G
AMO205LK	CPF20193	ASO214DM	0005765914-B1	D7	D	7	NM_153612	HS3ST5	heparan sulfate (glucosamine) 3-O-sulfotransferase 5	222537	s48205	0.1 nmole	Not Determined	Not Available	CCUAAUACAUGCGAAGUGAtt	UCACUUCGCAUGUAUUAGGgt						00CSI0BUB7
AMO205LK	CPF20193	ASO214DP	0005765914-B1	D8	D	8	NM_000197	HSD17B3	hydroxysteroid (17-beta) dehydrogenase 3	3293	s6942	0.1 nmole	10	http://www.ambion.com/catalog/exon_sirna.php?id=6942	GCAAUGACAAAGUAUCUAAtt	UUAGAUACUUUGUCAUUGCag						00CSI0BMS6
AMO205LK	CPF20193	ASO214DS	0005765914-B1	D9	D	9	NM_001545	ICT1	immature colon carcinoma transcript 1	3396	s7102	0.1 nmole	2	http://www.ambion.com/catalog/exon_sirna.php?id=7102	CUAGAUCGCUUGACAAUAUtt	AUAUUGUCAAGCGAUCUAGag						00CSI0AO9Z
AMO205LK	CPF20193	ASO214DV	0005765914-B1	D10	D	10	NM_002196	INSM1	insulinoma-associated 1	3642	s7475	0.1 nmole	1	http://www.ambion.com/catalog/exon_sirna.php?id=7475	GCCUCAGUGUUUCACGUAAtt	UUACGUGAAACACUGAGGCag						00CSI0AOAW
AMO205LK	CPF20193	ASO214DY	0005765914-B1	D11	D	11	NM_006084	IRF9	interferon regulatory factor 9	10379	s20291	0.1 nmole	3	http://www.ambion.com/catalog/exon_sirna.php?id=20291	CAAUAUUUAAGGGAAAGUAtt	UACUUUCCCUUAAAUAUUGcc						00CSI0B4Z9
AMO205LK	CPF20193	Empty Well	0005765914-B1	D12	D	12
AMO205LK	CPF20193	ASO214E1	0005765914-B1	E1	E	1	NM_004977	KCNC3	potassium voltage-gated channel, Shaw-related subfamily, member 3	3748	s7710	0.1 nmole	2	http://www.ambion.com/catalog/exon_sirna.php?id=7710	UGCCCGUCAUUGUCAACAAtt	UUGUUGACAAUGACGGGCAca						00CSI0BRX0
AMO205LK	CPF20193	ASO214E4	0005765914-B1	E2	E	2	NM_004523	KIF11	kinesin family member 11	3832	s7903	0.1 nmole	Not Determined	Not Available	GACUGAUCUUCUAAGUUCAtt	UGAACUUAGAAGAUCAGUCtt						00CSI20263
AMO205LK	CPF20193	ASO214E7	0005765914-B1	E3	E	3	NM_012427	KLK5	kallikrein-related peptidase 5	25818	s24546	0.1 nmole	5,4,4	http://www.ambion.com/catalog/exon_sirna.php?id=24546	CAAACUGAACAGAAGAAUUtt	AAUUCUUCUGUUCAGUUUGat						00CSI0BQOY
AMO205LK	CPF20193	ASO214EA	0005765914-B1	E4	E	4	NM_001017402	LAMB3	laminin, beta 3	3914	s8075	0.1 nmole	4,3	http://www.ambion.com/catalog/exon_sirna.php?id=8075	GCCUCACAACUACUACAGUtt	ACUGUAGUAGUUGUGAGGCtg						00CSI0D8AK
AMO205LK	CPF20193	ASO214ED	0005765914-B1	E5	E	5	NM_005356	LCK	lymphocyte-specific protein tyrosine kinase	3932	s8107	0.1 nmole	11,11	http://www.ambion.com/catalog/exon_sirna.php?id=8107	GGAAUUAUAUUCAUCGUGAtt	UCACGAUGAAUAUAAUUCCgc						00CSI0DWMT
AMO205LK	CPF20193	ASO214EG	0005765914-B1	E6	E	6	NM_033195	LDHAL6B	lactate dehydrogenase A-like 6B	92483	s40957	0.1 nmole	1	http://www.ambion.com/catalog/exon_sirna.php?id=40957	GGAUCUGAACUCUGAUAUAtt	UAUAUCAGAGUUCAGAUCCtt						00CSI0BBWJ
AMO205LK	CPF20193	ASO214EJ	0005765914-B1	E7	E	7	NM_005357	LIPE	lipase, hormone-sensitive	3991	s8204	0.1 nmole	1	http://www.ambion.com/catalog/exon_sirna.php?id=8204	GGAACUAUCCAUACAGCGAtt	UCGCUGUAUGGAUAGUUCCtg						00CSI0BX8N
AMO205LK	CPF20193	ASO214EM	0005765914-B1	E8	E	8	NM_153371	LNX2	ligand of numb-protein X 2	222484	s48196	0.1 nmole	Not Determined	Not Available	GUAUCGUUGGUGGAUAUGAtt	UCAUAUCCACCAACGAUACta						00CSI0BCB8
AMO205LK	CPF20193	ASO214EP	0005765914-B1	E9	E	9	NM_031417	MARK4	MAP/microtubule affinity-regulating kinase 4	57787	s33719	0.1 nmole	14	http://www.ambion.com/catalog/exon_sirna.php?id=33719	CACCUACGUUUGCACAGAAtt	UUCUGUGCAAACGUAGGUGtt						00CSI0BYY0
AMO205LK	CPF20193	ASO214ES	0005765914-B1	E10	E	10	NM_138575	PGAM5	phosphoglycerate mutase family member 5	192111	s46938	0.1 nmole	Not Determined	Not Available	AGCUGUGCAGUAUUACGAAtt	UUCGUAAUACUGCACAGCUtc						00CSI0C0PW
AMO205LK	CPF20193	ASO214EV	0005765914-B1	E11	E	11	NM_002490	NDUFA6	NADH dehydrogenase (ubiquinone) 1 alpha subcomplex, 6, 14kDa	4700	s9335	0.1 nmole	3	http://www.ambion.com/catalog/exon_sirna.php?id=9335	GGAAGAAACAAUUAAAGUAtt	UACUUUAAUUGUUUCUUCCag						00CSI0BO5Q
AMO205LK	CPF20193	Empty Well	0005765914-B1	E12	E	12
AMO205LK	CPF20193	ASO214EY	0005765914-B1	F1	F	1	NM_000267	NF1	neurofibromin 1	4763	s229713	0.1 nmole	Not Determined	Not Available	GAAAACAACAUGAAUAAGAtt	UCUUAUUCAUGUUGUUUUCat						00CSI0D1YX
AMO205LK	CPF20193	ASO214F1	0005765914-B1	F2	F	2	NM_005597	NFIC	nuclear factor I/C (CCAAT-binding transcription factor)	4782	s194649	0.1 nmole	9,11	http://www.ambion.com/catalog/exon_sirna.php?id=194649	GGACAGGGCGUCUUCCUAAtt	UUAGGAAGACGCCCUGUCCcg						00CSI0BXG8
AMO205LK	CPF20193	ASO214F4	0005765914-B1	F3	F	3	NM_001001716	NFKBIB	nuclear factor of kappa light polypeptide gene enhancer in B-cells inhibitor, beta	4793	s194651	0.1 nmole	5,6	http://www.ambion.com/catalog/exon_sirna.php?id=194651	UGAUUUGUUUCAUUGUUAAtt	UUAACAAUGAAACAAAUCAca						00CSI0C3JK
AMO205LK	CPF20193	ASO214F7	0005765914-B1	F4	F	4	NM_014293	NPTXR	neuronal pentraxin receptor	23467	s23881	0.1 nmole	5	http://www.ambion.com/catalog/exon_sirna.php?id=23881	GGCCUUUGUCGGUGACAUUtt	AAUGUCACCGACAAAGGCCtg						00CSI0C2UU
AMO205LK	CPF20193	ASO214FA	0005765914-B1	F5	F	5	NM_024047	NUDT9	nudix (nucleoside diphosphate linked moiety X)-type motif 9	53343	s28698	0.1 nmole	5,5	http://www.ambion.com/catalog/exon_sirna.php?id=28698	GGGAUAGCAGUGGAAAUAAtt	UUAUUUCCACUGCUAUCCCtt						00CSI0BA92
AMO205LK	CPF20193	ASO214FD	0005765914-B1	F6	F	6	NM_016640	MRPS30	mitochondrial ribosomal protein S30	10884	s21376	0.1 nmole	2	http://www.ambion.com/catalog/exon_sirna.php?id=21376	CGAUACCAGAUAGAUGAUAtt	UAUCAUCUAUCUGGUAUCGca						00CSI0BGPN
AMO205LK	CPF20193	ASO214FG	0005765914-B1	F7	F	7	NM_006229	PNLIPRP1	pancreatic lipase-related protein 1	5407	s10750	0.1 nmole	9	http://www.ambion.com/catalog/exon_sirna.php?id=10750	CCUAAGAAGCUACAAGUAUtt	AUACUUGUAGCUUCUUAGGtg						00CSI0BYR3
AMO205LK	CPF20193	ASO214FJ	0005765914-B1	F8	F	8	NM_006234	POLR2J	polymerase (RNA) II (DNA directed) polypeptide J, 13.3kDa	5439	s10820	0.1 nmole	4	http://www.ambion.com/catalog/exon_sirna.php?id=10820	GCAUAACUCGAAACACCUUtt	AAGGUGUUUCGAGUUAUGCag						00CSI0BYQI
AMO205LK	CPF20193	ASO214FM	0005765914-B1	F9	F	9	NM_000446	PON1	paraoxonase 1	5444	s10830	0.1 nmole	Not Determined	Not Available	GGAUUAAAGUAUCCUGGAAtt	UUCCAGGAUACUUUAAUCCag						00CSI0BYQD
AMO205LK	CPF20193	ASO214FP	0005765914-B1	F10	F	10	NM_138712	PPARG	peroxisome proliferator-activated receptor gamma	5468	s10887	0.1 nmole	5,5,6,6	http://www.ambion.com/catalog/exon_sirna.php?id=10887	GGGCGAUCUUGACAGGAAAtt	UUUCCUGUCAAGAUCGCCCtc						00CSI0BRAX
AMO205LK	CPF20193	ASO214FS	0005765914-B1	F11	F	11	NM_006243	PPP2R5A	protein phosphatase 2, regulatory subunit B', alpha isoform	5525	s10982	0.1 nmole	11	http://www.ambion.com/catalog/exon_sirna.php?id=10982	GUACUUCUGGAAUAACGAAtt	UUCGUUAUUCCAGAAGUACaa						00CSI0BDQC
AMO205LK	CPF20193	Empty Well	0005765914-B1	F12	F	12
AMO205LK	CPF20193	ASO214FV	0005765914-B1	G1	G	1	NM_006793	PRDX3	peroxiredoxin 3	10935	s21508	0.1 nmole	5,5	http://www.ambion.com/catalog/exon_sirna.php?id=21508	GCACUCUUGUCAGACUUAAtt	UUAAGUCUGACAAGAGUGCga						00CSI0B9W2
AMO205LK	CPF20193	ASO214FY	0005765914-B1	G2	G	2	NM_002773	PRSS8	protease, serine, 8	5652	s11274	0.1 nmole	5	http://www.ambion.com/catalog/exon_sirna.php?id=11274	GAUCAGUCGUGAGACGUGUtt	ACACGUCUCACGACUGAUCag						00CSI0BQL1
AMO205LK	CPF20193	ASO214G1	0005765914-B1	G3	G	3	NM_002805	PSMC5	proteasome (prosome, macropain) 26S subunit, ATPase, 5	5705	s11381	0.1 nmole	7	http://www.ambion.com/catalog/exon_sirna.php?id=11381	CAUACGGACUGUACCUUUAtt	UAAAGGUACAGUCCGUAUGat						00CSI0BSHF
AMO205LK	CPF20193	ASO214G4	0005765914-B1	G4	G	4	NM_005704	PTPRU	protein tyrosine phosphatase, receptor type, U	10076	s19599	0.1 nmole	21,21,20	http://www.ambion.com/catalog/exon_sirna.php?id=19599	GCAUCGUCAUGAUCACCAAtt	UUGGUGAUCAUGACGAUGCtg						00CSI0BDKU
AMO205LK	CPF20193	ASO214G7	0005765914-B1	G5	G	5	NM_004283	RAB3D	RAB3D, member RAS oncogene family	9545	s18327	0.1 nmole	2	http://www.ambion.com/catalog/exon_sirna.php?id=18327	AACUGCUACUGAUAGGCAAtt	UUGCCUAUCAGUAGCAGUUtg						00CSI0BALT
AMO205LK	CPF20193	ASO214GA	0005765914-B1	G6	G	6	NM_002872	RAC2	ras-related C3 botulinum toxin substrate 2 (rho family, small GTP binding protein Rac2)	5880	s11715	0.1 nmole	5	http://www.ambion.com/catalog/exon_sirna.php?id=11715	AGAUUGACUCGGUGAAAUAtt	UAUUUCACCGAGUCAAUCUcc						00CSI0BYDU
AMO205LK	CPF20193	ASO214GD	0005765914-B1	G7	G	7	NM_133487	RAD51	RAD51 homolog (RecA homolog, E. coli) (S. cerevisiae)	5888	s11735	0.1 nmole	Not Determined	Not Available	CAGUGGUAAUCACUAAUCAtt	UGAUUAGUGAUUACCACUGct						00CSI0DO7Y
AMO205LK	CPF20193	ASO214GG	0005765914-B1	G8	G	8	NM_021183	RAP2C	RAP2C, member of RAS oncogene family	57826	s33761	0.1 nmole	2	http://www.ambion.com/catalog/exon_sirna.php?id=33761	AGAGAUCUCUACAUCAAAAtt	UUUUGAUGUAGAGAUCUCUca						00CSI0BWFH
AMO205LK	CPF20193	ASO214GJ	0005765914-B1	G9	G	9	NM_000964	RARA	retinoic acid receptor, alpha	5914	s11800	0.1 nmole	5,4	http://www.ambion.com/catalog/exon_sirna.php?id=11800	GAACAACAGCUCAGAACAAtt	UUGUUCUGAGCUGUUGUUCgt						00CSI0EEDO
AMO205LK	CPF20193	ASO214GM	0005765914-B1	G10	G	10	NM_006510	TRIM27	tripartite motif containing 27	5987	s11960	0.1 nmole	5	http://www.ambion.com/catalog/exon_sirna.php?id=11960	CAAAAAUGUCUAUUCUUGAtt	UCAAGAAUAGACAUUUUUGgg						00CSI0BSKP
AMO205LK	CPF20193	ASO214GP	0005765914-B1	G11	G	11	NM_002935	RNASE3	ribonuclease, RNase A family, 3	6037	s12056	0.1 nmole	2	http://www.ambion.com/catalog/exon_sirna.php?id=12056	GCAAUUAACAAUUAUCGAUtt	AUCGAUAAUUGUUAAUUGCcc						00CSI0BY4L
AMO205LK	CPF20193	Empty Well	0005765914-B1	G12	G	12
AMO205LK	CPF20193	ASO214GS	0005765914-B1	H1	H	1	NM_178861	RNF113B	ring finger protein 113B	140432	s44265	0.1 nmole	1	http://www.ambion.com/catalog/exon_sirna.php?id=44265	GUAUCUGCGAGGACGAAAAtt	UUUUCGUCCUCGCAGAUACag						00CSI0BRLB
AMO205LK	CPF20193	ASO214GV	0005765914-B1	H2	H	2	NM_031297	RNF208	ring finger protein 208	727800	s57930	0.1 nmole	1	http://www.ambion.com/catalog/exon_sirna.php?id=57930	AGGUCAUUGUGAAUCAGUAtt	UACUGAUUCACAAUGACCUca						00CSI0BIRS
AMO205LK	CPF20193	ASO214GY	0005765914-B1	H3	H	3	NM_001034	RRM2	ribonucleotide reductase M2 polypeptide	6241	s12361	0.1 nmole	Not Determined	Not Available	CCAUUUGACUUUAUGGAGAtt	UCUCCAUAAAGUCAAAUGGgt						00CSI0E6OP
AMO205LK	CPF20193	ASO214H1	0005765914-B1	H4	H	4	NM_005870	SAP18	Sin3A-associated protein, 18kDa	10284	s20099	0.1 nmole	Not Determined	Not Available	UCGUUUUUACAGAUGUUAAtt	UUAACAUCUGUAAAAACGAtt						00CSI0EBUW
AMO205LK	CPF20193	ASO214H4	0005765914-B1	H5	H	5	NM_012245	SNW1	SNW domain containing 1	22938	s22716	0.1 nmole	13	http://www.ambion.com/catalog/exon_sirna.php?id=22716	GUAUGGUGAUGACCUAGAAtt	UUCUAGGUCAUCACCAUACat						00CSI203ZG
AMO205LK	CPF20193	ASO214H7	0005765914-B1	H6	H	6	NM_021977	SLC22A3	solute carrier family 22 (extraneuronal monoamine transporter), member 3	6581	s13106	0.1 nmole	7	http://www.ambion.com/catalog/exon_sirna.php?id=13106	CCUUGUCACUGCGUUCUUAtt	UAAGAACGCAGUGACAAGGca						00CSI0B6TZ
AMO205LK	CPF20193	ASO214HA	0005765914-B1	H7	H	7	NM_020429	SMURF1	SMAD specific E3 ubiquitin protein ligase 1	57154	s32797	0.1 nmole	15,14	http://www.ambion.com/catalog/exon_sirna.php?id=32797	GCAUGAACUGAAACCCAAUtt	AUUGGGUUUCAGUUCAUGCtg						00CSI0BX06
AMO205LK	CPF20193	ASO214HD	0005765914-B1	H8	H	8	NM_138473	SP1	Sp1 transcription factor	6667	s13319	0.1 nmole	3	http://www.ambion.com/catalog/exon_sirna.php?id=13319	GGCAGACCUUUACAACUCAtt	UGAGUUGUAAAGGUCUGCCct						00CSI0FMC9
AMO205LK	CPF20193	ASO214HG	0005765914-B1	H9	H	9	NM_020126	SPHK2	sphingosine kinase 2	56848	s32284	0.1 nmole	3	http://www.ambion.com/catalog/exon_sirna.php?id=32284	CGGCCUACUUCUGCAUCUAtt	UAGAUGCAGAAGUAGGCCGct						00CSI0BD69
AMO205LK	CPF20193	ASO214HJ	0005765914-B1	H10	H	10	NM_178313	SPTBN1	spectrin, beta, non-erythrocytic 1	6711	s630	0.1 nmole	25,24	http://www.ambion.com/catalog/exon_sirna.php?id=630	CGAUGUUACAAGAACGAUUtt	AAUCGUUCUUGUAACAUCGtg						00CSI0BGDZ
AMO205LK	CPF20193	ASO214HM	0005765914-B1	H11	H	11	NM_005642	TAF7	TAF7 RNA polymerase II, TATA box binding protein (TBP)-associated factor, 55kDa	6879	s13749	0.1 nmole	1	http://www.ambion.com/catalog/exon_sirna.php?id=13749	GACUGACAAUUGAGUUACAtt	UGUAACUCAAUUGUCAGUCtg						00CSI0C3MN
AMO205LK	CPF20193	Empty Well	0005765914-B1	H12	H	12
AMO205LK	CPF20194	ASO214HP	0005765914-B2	A1	A	1	NM_013254	TBK1	TANK-binding kinase 1	29110	s763	0.1 nmole	9	http://www.ambion.com/catalog/exon_sirna.php?id=763	GGCACAACAUUUCCCUAAAtt	UUUAGGGAAAUGUUGUGCCag						00CSI0FP4Z
AMO205LK	CPF20194	ASO214HS	0005765914-B2	A2	A	2	NM_201437	TCEA1	transcription elongation factor A (SII), 1	6917	s13848	0.1 nmole	3,2	http://www.ambion.com/catalog/exon_sirna.php?id=13848	GAAUCGGAAUGUCAGUUAAtt	UUAACUGACAUUCCGAUUCtt						00CSI0BYSP
AMO205LK	CPF20194	ASO214HV	0005765914-B2	A3	A	3	NM_031283	TCF7L1	transcription factor 7-like 1 (T-cell specific, HMG-box)	83439	s37905	0.1 nmole	9	http://www.ambion.com/catalog/exon_sirna.php?id=37905	CAGUCACCGUGAAAAAGGAtt	UCCUUUUUCACGGUGACUGgt						00CSI0BCSB
AMO205LK	CPF20194	ASO214HY	0005765914-B2	A4	A	4	NM_198205	MLX	MLX, MAX dimerization protein	6945	s13911	0.1 nmole	5,5,4	http://www.ambion.com/catalog/exon_sirna.php?id=13911	CAUUGACUACAUUCAGUUUtt	AAACUGAAUGUAGUCAAUGgt						00CSI0BYT3
AMO205LK	CPF20194	ASO214I1	0005765914-B2	A5	A	5	NM_172238	TFAP2D	transcription factor AP-2 delta (activating enhancer binding protein 2 delta)	83741	s38168	0.1 nmole	Not Determined	Not Available	CGUUACGACGGAUCAAACAtt	UGUUUGAUCCGUCGUAACGta						00CSI0EVWW
AMO205LK	CPF20194	ASO214I4	0005765914-B2	A6	A	6	NM_007114	TMF1	TATA element modulatory factor 1	7110	s14228	0.1 nmole	2	http://www.ambion.com/catalog/exon_sirna.php?id=14228	GACAUAGCUUUGGAACCUAtt	UAGGUUCCAAAGCUAUGUCct						00CSI0BGFL
AMO205LK	CPF20194	ASO214I7	0005765914-B2	A7	A	7	NM_021158	TRIB3	tribbles homolog 3 (Drosophila)	57761	s33709	0.1 nmole	2	http://www.ambion.com/catalog/exon_sirna.php?id=33709	CGGUUGGAGUUGGAUGACAtt	UGUCAUCCAACUCCAACCGct						00CSI0BD6C
AMO205LK	CPF20194	ASO214IA	0005765914-B2	A8	A	8	NM_020040	TUBB4Q	tubulin, beta polypeptide 4, member Q	56604	s32179	0.1 nmole	4	http://www.ambion.com/catalog/exon_sirna.php?id=32179	UCAGAGCAGUUUACAGCAAtt	UUGCUGUAAACUGCUCUGAga						00CSI0BSB6
AMO205LK	CPF20194	ASO214ID	0005765914-B2	A9	A	9	NM_003348	UBE2N	ubiquitin-conjugating enzyme E2N	7334	s14596	0.1 nmole	4	http://www.ambion.com/catalog/exon_sirna.php?id=14596	CUUGAUUGUUGGAACCAAAtt	UUUGGUUCCAACAAUCAAGct						00CSI0DN3G
AMO205LK	CPF20194	ASO214IG	0005765914-B2	A10	A	10	NM_015902	UBR5	ubiquitin protein ligase E3 component n-recognin 5	51366	s28025	0.1 nmole	39	http://www.ambion.com/catalog/exon_sirna.php?id=28025	AGACAAAUCUCGGACUUGAtt	UCAAGUCCGAGAUUUGUCUaa						00CSI0D6DN
AMO205LK	CPF20194	ASO214IJ	0005765914-B2	A11	A	11	NM_198239	WISP3	WNT1 inducible signaling pathway protein 3	8838	s16868	0.1 nmole	5	http://www.ambion.com/catalog/exon_sirna.php?id=16868	CUGUAUCCCUAAUAAGUCUtt	AGACUUAUUAGGGAUACAGca						00CSI0BGGK
AMO205LK	CPF20194	Empty Well	0005765914-B2	A12	A	12
AMO205LK	CPF20194	ASO214IM	0005765914-B2	B1	B	1	NM_003406	YWHAZ	tyrosine 3-monooxygenase/tryptophan 5-monooxygenase activation protein, zeta polypeptide	7534	s14971	0.1 nmole	Not Determined	Not Available	CUCAGUUGCUUAUAAAAAUtt	AUUUUUAUAAGCAACUGAGag						00CSI0BOGW
AMO205LK	CPF20194	Empty Well	0005765914-B2	B2	B	2
AMO205LK	CPF20194	Empty Well	0005765914-B2	B3	B	3
AMO205LK	CPF20194	Empty Well	0005765914-B2	B4	B	4
AMO205LK	CPF20194	Empty Well	0005765914-B2	B5	B	5
AMO205LK	CPF20194	Empty Well	0005765914-B2	B6	B	6
AMO205LK	CPF20194	Empty Well	0005765914-B2	B7	B	7
AMO205LK	CPF20194	Empty Well	0005765914-B2	B8	B	8
AMO205LK	CPF20194	Empty Well	0005765914-B2	B9	B	9
AMO205LK	CPF20194	Empty Well	0005765914-B2	B10	B	10
AMO205LK	CPF20194	Empty Well	0005765914-B2	B11	B	11
AMO205LK	CPF20194	Empty Well	0005765914-B2	B12	B	12
AMO205LK	CPF20194	Empty Well	0005765914-B2	C1	C	1
AMO205LK	CPF20194	Empty Well	0005765914-B2	C2	C	2
AMO205LK	CPF20194	Empty Well	0005765914-B2	C3	C	3
AMO205LK	CPF20194	Empty Well	0005765914-B2	C4	C	4
AMO205LK	CPF20194	Empty Well	0005765914-B2	C5	C	5
AMO205LK	CPF20194	Empty Well	0005765914-B2	C6	C	6
AMO205LK	CPF20194	Empty Well	0005765914-B2	C7	C	7
AMO205LK	CPF20194	Empty Well	0005765914-B2	C8	C	8
AMO205LK	CPF20194	Empty Well	0005765914-B2	C9	C	9
AMO205LK	CPF20194	Empty Well	0005765914-B2	C10	C	10
AMO205LK	CPF20194	Empty Well	0005765914-B2	C11	C	11
AMO205LK	CPF20194	Empty Well	0005765914-B2	C12	C	12
AMO205LK	CPF20194	Empty Well	0005765914-B2	D1	D	1
AMO205LK	CPF20194	Empty Well	0005765914-B2	D2	D	2
AMO205LK	CPF20194	Empty Well	0005765914-B2	D3	D	3
AMO205LK	CPF20194	Empty Well	0005765914-B2	D4	D	4
AMO205LK	CPF20194	Empty Well	0005765914-B2	D5	D	5
AMO205LK	CPF20194	Empty Well	0005765914-B2	D6	D	6
AMO205LK	CPF20194	Empty Well	0005765914-B2	D7	D	7
AMO205LK	CPF20194	Empty Well	0005765914-B2	D8	D	8
AMO205LK	CPF20194	Empty Well	0005765914-B2	D9	D	9
AMO205LK	CPF20194	Empty Well	0005765914-B2	D10	D	10
AMO205LK	CPF20194	Empty Well	0005765914-B2	D11	D	11
AMO205LK	CPF20194	Empty Well	0005765914-B2	D12	D	12
AMO205LK	CPF20194	Empty Well	0005765914-B2	E1	E	1
AMO205LK	CPF20194	Empty Well	0005765914-B2	E2	E	2
AMO205LK	CPF20194	Empty Well	0005765914-B2	E3	E	3
AMO205LK	CPF20194	Empty Well	0005765914-B2	E4	E	4
AMO205LK	CPF20194	Empty Well	0005765914-B2	E5	E	5
AMO205LK	CPF20194	Empty Well	0005765914-B2	E6	E	6
AMO205LK	CPF20194	Empty Well	0005765914-B2	E7	E	7
AMO205LK	CPF20194	Empty Well	0005765914-B2	E8	E	8
AMO205LK	CPF20194	Empty Well	0005765914-B2	E9	E	9
AMO205LK	CPF20194	Empty Well	0005765914-B2	E10	E	10
AMO205LK	CPF20194	Empty Well	0005765914-B2	E11	E	11
AMO205LK	CPF20194	Empty Well	0005765914-B2	E12	E	12
AMO205LK	CPF20194	Empty Well	0005765914-B2	F1	F	1
AMO205LK	CPF20194	Empty Well	0005765914-B2	F2	F	2
AMO205LK	CPF20194	Empty Well	0005765914-B2	F3	F	3
AMO205LK	CPF20194	Empty Well	0005765914-B2	F4	F	4
AMO205LK	CPF20194	Empty Well	0005765914-B2	F5	F	5
AMO205LK	CPF20194	Empty Well	0005765914-B2	F6	F	6
AMO205LK	CPF20194	Empty Well	0005765914-B2	F7	F	7
AMO205LK	CPF20194	Empty Well	0005765914-B2	F8	F	8
AMO205LK	CPF20194	Empty Well	0005765914-B2	F9	F	9
AMO205LK	CPF20194	Empty Well	0005765914-B2	F10	F	10
AMO205LK	CPF20194	Empty Well	0005765914-B2	F11	F	11
AMO205LK	CPF20194	Empty Well	0005765914-B2	F12	F	12
AMO205LK	CPF20194	Empty Well	0005765914-B2	G1	G	1
AMO205LK	CPF20194	Empty Well	0005765914-B2	G2	G	2
AMO205LK	CPF20194	Empty Well	0005765914-B2	G3	G	3
AMO205LK	CPF20194	Empty Well	0005765914-B2	G4	G	4
AMO205LK	CPF20194	Empty Well	0005765914-B2	G5	G	5
AMO205LK	CPF20194	Empty Well	0005765914-B2	G6	G	6
AMO205LK	CPF20194	Empty Well	0005765914-B2	G7	G	7
AMO205LK	CPF20194	Empty Well	0005765914-B2	G8	G	8
AMO205LK	CPF20194	Empty Well	0005765914-B2	G9	G	9
AMO205LK	CPF20194	Empty Well	0005765914-B2	G10	G	10
AMO205LK	CPF20194	Empty Well	0005765914-B2	G11	G	11
AMO205LK	CPF20194	Empty Well	0005765914-B2	G12	G	12
AMO205LK	CPF20194	Empty Well	0005765914-B2	H1	H	1
AMO205LK	CPF20194	Empty Well	0005765914-B2	H2	H	2
AMO205LK	CPF20194	Empty Well	0005765914-B2	H3	H	3
AMO205LK	CPF20194	Empty Well	0005765914-B2	H4	H	4
AMO205LK	CPF20194	Empty Well	0005765914-B2	H5	H	5
AMO205LK	CPF20194	Empty Well	0005765914-B2	H6	H	6
AMO205LK	CPF20194	Empty Well	0005765914-B2	H7	H	7
AMO205LK	CPF20194	Empty Well	0005765914-B2	H8	H	8
AMO205LK	CPF20194	Empty Well	0005765914-B2	H9	H	9
AMO205LK	CPF20194	Empty Well	0005765914-B2	H10	H	10
AMO205LK	CPF20194	Empty Well	0005765914-B2	H11	H	11
AMO205LK	CPF20194	Empty Well	0005765914-B2	H12	H	12
AMO205LK	CPF20195	ASO214AE	0005765914-C1	A1	A	1	NM_001995	ACSL1	acyl-CoA synthetase long-chain family member 1	2180	s4996	0.1 nmole	7	http://www.ambion.com/catalog/exon_sirna.php?id=4996	GCCUUAAAAUCAUAGUUGUtt	ACAACUAUGAUUUUAAGGCct						00CSI0BXMB
AMO205LK	CPF20195	ASO214AH	0005765914-C1	A2	A	2	NM_017825	ADPRHL2	ADP-ribosylhydrolase like 2	54936	s29797	0.1 nmole	Not Determined	Not Available	GGACUCUCAUUUAUUCCAUtt	AUGGAAUAAAUGAGAGUCCtt						00CSI0BJXC
AMO205LK	CPF20195	ASO214AK	0005765914-C1	A3	A	3	NM_024087	ASB9	ankyrin repeat and SOCS box-containing 9	140462	s44287	0.1 nmole	Not Determined	Not Available	GGUGAAUGGUGUGACAGCAtt	UGCUGUCACACCAUUCACCtg						00CSI0B2M8
AMO205LK	CPF20195	ASO214AN	0005765914-C1	A4	A	4	NM_138559	BCL11A	B-cell CLL/lymphoma 11A (zinc finger protein)	53335	s28684	0.1 nmole	3	http://www.ambion.com/catalog/exon_sirna.php?id=28684	GCAGGGUAUUUGUAAAGAUtt	AUCUUUACAAAUACCCUGCgg						00CSI0BA90
AMO205LK	CPF20195	ASO214AQ	0005765914-C1	A5	A	5	NM_203315	BDH1	3-hydroxybutyrate dehydrogenase, type 1	622	s1955	0.1 nmole	3,4,3	http://www.ambion.com/catalog/exon_sirna.php?id=1955	CUACUUCCUUUAUCCCGAUtt	AUCGGGAUAAAGGAAGUAGaa						00CSI0BYN4
AMO205LK	CPF20195	ASO214AT	0005765914-C1	A6	A	6	NM_001196	BID	BH3 interacting domain death agonist	637	s1987	0.1 nmole	6,6,5	http://www.ambion.com/catalog/exon_sirna.php?id=1987	GGUUCCCACUUAAAAAUUAtt	UAAUUUUUAAGUGGGAACCtg						00CSI0BVE2
AMO205LK	CPF20195	ASO214AW	0005765914-C1	A7	A	7	NM_001204	BMPR2	bone morphogenetic protein receptor, type II (serine/threonine kinase)	659	s2046	0.1 nmole	Not Determined	Not Available	GGACAAUAUUAUGCUCGAAtt	UUCGAGCAUAAUAUUGUCCca						00CSI0BZ6F
AMO205LK	CPF20195	ASO214AZ	0005765914-C1	A8	A	8	NM_015932	POMP	proteasome maturation protein	51371	s28035	0.1 nmole	Not Determined	Not Available	UGAUCCAUCACAAAGCGAAtt	UUCGCUUUGUGAUGGAUCAtt						00CSI0AXME
AMO205LK	CPF20195	ASO214B2	0005765914-C1	A9	A	9		ABHD17A			s501676	0.1 nmole	Not Determined	Not Available	CCGCGUCUCCUGCAUGUAUtt	AUACAUGCAGGAGACGCGGtt						00CSI2073K
AMO205LK	CPF20195	ASO214B5	0005765914-C1	A10	A	10	NM_033313	CDC14A	CDC14 cell division cycle 14 homolog A (S. cerevisiae)	8556	s16292	0.1 nmole	Not Determined	Not Available	CUACACCUGUUUUGACCAAtt	UUGGUCAAAACAGGUGUAGtg						00CSI207M5
AMO205LK	CPF20195	ASO214B8	0005765914-C1	A11	A	11	NM_000096	CP	ceruloplasmin (ferroxidase)	1356	s3419	0.1 nmole	Not Determined	Not Available	GUAUAGACAUCUUCACUAAtt	UUAGUGAAGAUGUCUAUACca						00CSI0BN24
AMO205LK	CPF20195	Empty Well	0005765914-C1	A12	A	12
AMO205LK	CPF20195	ASO214BB	0005765914-C1	B1	B	1	XM_942072	CPN2	carboxypeptidase N, polypeptide 2	1370	s3458	0.1 nmole	Not Determined	Not Available	CAUUGGAAACCAGAGCUUUtt	AAAGCUCUGGUUUCCAAUGtg						00CSI0BN25
AMO205LK	CPF20195	ASO214BE	0005765914-C1	B2	B	2	NM_148170	CTSC	cathepsin C	1075	s2944	0.1 nmole	Not Determined	Not Available	GAAUGACUACAAGUGGUUUtt	AAACCACUUGUAGUCAUUCaa						00CSI0BNIH
AMO205LK	CPF20195	ASO214BH	0005765914-C1	B3	B	3	NM_001379	DNMT1	DNA (cytosine-5-)-methyltransferase 1	1786	s4217	0.1 nmole	Not Determined	Not Available	GGAUGAGAAGAGACGUAGAtt	UCUACGUCUCUUCUCAUCCtg						00CSI205KM
AMO205LK	CPF20195	ASO214BK	0005765914-C1	B4	B	4	NM_001386	DPYSL2	dihydropyrimidinase-like 2	1808	s4271	0.1 nmole	12	http://www.ambion.com/catalog/exon_sirna.php?id=4271	GCCCUUCCCUGAUUUUGUUtt	AACAAAAUCAGGGAAGGGCtt						00CSI0BQZX
AMO205LK	CPF20195	ASO214BN	0005765914-C1	B5	B	5	NM_003750	EIF3A	eukaryotic translation initiation factor 3, subunit A	8661	s16491	0.1 nmole	21	http://www.ambion.com/catalog/exon_sirna.php?id=16491	GGACGAUAGGGAUAGGGAUtt	AUCCCUAUCCCUAUCGUCCcg						00CSI0BVJ7
AMO205LK	CPF20195	ASO214BQ	0005765914-C1	B6	B	6	NM_001249	ENTPD5	ectonucleoside triphosphate diphosphohydrolase 5	957	s2674	0.1 nmole	Not Determined	Not Available	GUCUUACAGCUCACAAAGAtt	UCUUUGUGAGCUGUAAGACtg						00CSI0BQ70
AMO205LK	CPF20195	ASO214BT	0005765914-C1	B7	B	7	NM_004446	EPRS	glutamyl-prolyl-tRNA synthetase	2058	s4769	0.1 nmole	3	http://www.ambion.com/catalog/exon_sirna.php?id=4769	GGCUAGAGUUGCAACUACAtt	UGUAGUUGCAACUCUAGCCaa						00CSI0BXVT
AMO205LK	CPF20195	ASO214BW	0005765914-C1	B8	B	8	NM_001432	EREG	epiregulin	2069	s4792	0.1 nmole	4	http://www.ambion.com/catalog/exon_sirna.php?id=4792	CCACCAACCUUUAAGCAAAtt	UUUGCUUAAAGGUUGGUGGac						00CSI0BXVZ
AMO205LK	CPF20195	ASO214BZ	0005765914-C1	B9	B	9	XM_001134164	ETV5	ets variant 5	2119	s4865	0.1 nmole	Not Determined	Not Available	CUACAACUAUUGUGCCUAUtt	AUAGGCACAAUAGUUGUAGag						00CSI0C1AR
AMO205LK	CPF20195	ASO214C2	0005765914-C1	B10	B	10	NM_021727	FADS3	fatty acid desaturase 3	3995	s8214	0.1 nmole	11	http://www.ambion.com/catalog/exon_sirna.php?id=8214	GCUACGAAGUGAAGCCCUUtt	AAGGGCUUCACUUCGUAGCtg						00CSI0BJKR
AMO205LK	CPF20195	ASO214C5	0005765914-C1	B11	B	11	NM_018998	FBXW5	F-box and WD repeat domain containing 5	54461	s29008	0.1 nmole	7	http://www.ambion.com/catalog/exon_sirna.php?id=29008	CCGACAACAGGUACCUGUAtt	UACAGGUACCUGUUGUCGGgc						00CSI0AMRW
AMO205LK	CPF20195	Empty Well	0005765914-C1	B12	B	12
AMO205LK	CPF20195	ASO214C8	0005765914-C1	C1	C	1	NM_024864	MRM1	mitochondrial rRNA methyltransferase 1 homolog (S. cerevisiae)	79922	s36648	0.1 nmole	5	http://www.ambion.com/catalog/exon_sirna.php?id=36648	GGAAGUUGAGGGAAAGUUUtt	AAACUUUCCCUCAACUUCCag						00CSI0BKLP
AMO205LK	CPF20195	ASO214CB	0005765914-C1	C2	C	2	NM_000803	FOLR2	folate receptor 2 (fetal)	2350	s5335	0.1 nmole	Not Determined	Not Available	CCUCAAUGUCUGUAUGGAUtt	AUCCAUACAGACAUUGAGGag						00CSI0BXQ1
AMO205LK	CPF20195	ASO214CE	0005765914-C1	C3	C	3	NM_004120	GBP2	guanylate binding protein 2, interferon-inducible	2634	s5625	0.1 nmole	2	http://www.ambion.com/catalog/exon_sirna.php?id=5625	CCUCAUUGAUAACACUAAAtt	UUUAGUGUUAUCAAUGAGGct						00CSI0BNY0
AMO205LK	CPF20195	ASO214CH	0005765914-C1	C4	C	4	NM_033508	GCK	glucokinase (hexokinase 4)	2645	s5650	0.1 nmole	7,8	http://www.ambion.com/catalog/exon_sirna.php?id=5650	GGUCAGCAGCUGUAUGAGAtt	UCUCAUACAGCUGCUGACCgg						00CSI0BZ8R
AMO205LK	CPF20195	ASO214CK	0005765914-C1	C5	C	5	NM_020435	GJC2	gap junction protein, gamma 2, 47kDa	57165	s195317	0.1 nmole	2	http://www.ambion.com/catalog/exon_sirna.php?id=195317	GUGUCGCGCCCUACUGAAAtt	UUUCAGUAGGGCGCGACACga						00CSI0C3SE
AMO205LK	CPF20195	ASO214CN	0005765914-C1	C6	C	6	NM_005471	GNPDA1	glucosamine-6-phosphate deaminase 1	10007	s402	0.1 nmole	Not Determined	Not Available	GAAGCUGAUUGAAUACUAUtt	AUAGUAUUCAAUCAGCUUCtt						00CSI0BUZP
AMO205LK	CPF20195	ASO214CQ	0005765914-C1	C7	C	7	NM_002079	GOT1	glutamic-oxaloacetic transaminase 1, soluble (aspartate aminotransferase 1)	2805	s5956	0.1 nmole	Not Determined	Not Available	GCGCGUUGGUACAAUGGAAtt	UUCCAUUGUACCAACGCGCta						00CSI0BNZX
AMO205LK	CPF20195	ASO214CT	0005765914-C1	C8	C	8	NM_005295	GPR22	G protein-coupled receptor 22	2845	s6041	0.1 nmole	3	http://www.ambion.com/catalog/exon_sirna.php?id=6041	GCGAGUUGUUUCUAUAGUAtt	UACUAUAGAAACAACUCGCtt						00CSI0BN7N
AMO205LK	CPF20195	ASO214CW	0005765914-C1	C9	C	9	NM_002083	GPX2	glutathione peroxidase 2 (gastrointestinal)	2877	s6106	0.1 nmole	1	http://www.ambion.com/catalog/exon_sirna.php?id=6106	GGGCCGUGCUGAUUGAGAAtt	UUCUCAAUCAGCACGGCCCtg						00CSI0BO09
AMO205LK	CPF20195	ASO214CZ	0005765914-C1	C10	C	10	NM_000834	GRIN2B	glutamate receptor, ionotropic, N-methyl D-aspartate 2B	2904	s6175	0.1 nmole	Not Determined	Not Available	CUACGACUGUGACAACCCAtt	UGGGUUGUCACAGUCGUAGag						00CSI0BQ0A
AMO205LK	CPF20195	ASO214D2	0005765914-C1	C11	C	11	NM_015917	GSTK1	glutathione S-transferase kappa 1	373156	s51514	0.1 nmole	Not Determined	Not Available	CAGAAUAUCUGGAACAUCAtt	UGAUGUUCCAGAUAUUCUGat						00CSI0BTK1
AMO205LK	CPF20195	Empty Well	0005765914-C1	C12	C	12
AMO205LK	CPF20195	ASO214D5	0005765914-C1	D1	D	1	NM_004832	GSTO1	glutathione S-transferase omega 1	9446	s18091	0.1 nmole	6	http://www.ambion.com/catalog/exon_sirna.php?id=18091	CUAGAGCUCUACUUACAGAtt	UCUGUAAGUAGAGCUCUAGga						00CSI0BOLM
AMO205LK	CPF20195	ASO214D8	0005765914-C1	D2	D	2	NM_013260	SAP30BP	SAP30 binding protein	29115	s26520	0.1 nmole	Not Determined	Not Available	GGAUAAUACAGAAGCAGAAtt	UUCUGCUUCUGUAUUAUCCtt						00CSI0C3OV
AMO205LK	CPF20195	ASO214DB	0005765914-C1	D3	D	3	NM_178425	HDAC9	histone deacetylase 9	9734	s18775	0.1 nmole	11,10,11,10	http://www.ambion.com/catalog/exon_sirna.php?id=18775	GCAGAUCCACAUGAACAAAtt	UUUGUUCAUGUGGAUCUGCtg						00CSI0BAAJ
AMO205LK	CPF20195	ASO214DE	0005765914-C1	D4	D	4	NM_173497	HECTD2	HECT domain containing 2	143279	s44521	0.1 nmole	Not Determined	Not Available	GCAUCAUCAUCCGAAAUGAtt	UCAUUUCGGAUGAUGAUGCat						00CSI0BTTX
AMO205LK	CPF20195	ASO214DH	0005765914-C1	D5	D	5	NM_000189	HK2	hexokinase 2	3099	s6561	0.1 nmole	16	http://www.ambion.com/catalog/exon_sirna.php?id=6561	UGGGUGAGAUUGUCCGUAAtt	UUACGGACAAUCUCACCCAgg						00CSI0FPAC
AMO205LK	CPF20195	ASO214DK	0005765914-C1	D6	D	6	NM_005516	HLA-E	major histocompatibility complex, class I, E	3133	s6626	0.1 nmole	5	http://www.ambion.com/catalog/exon_sirna.php?id=6626	GCUGUGAUAUGGAGGAAGAtt	UCUUCCUCCAUAUCACAGCag						00CSI0BJIM
AMO205LK	CPF20195	ASO214DN	0005765914-C1	D7	D	7	NM_153612	HS3ST5	heparan sulfate (glucosamine) 3-O-sulfotransferase 5	222537	s48206	0.1 nmole	Not Determined	Not Available	GGCAUUGAGUGGUAUAGGAtt	UCCUAUACCACUCAAUGCCct						00CSI0BCB9
AMO205LK	CPF20195	ASO214DQ	0005765914-C1	D8	D	8	NM_000197	HSD17B3	hydroxysteroid (17-beta) dehydrogenase 3	3293	s6943	0.1 nmole	10	http://www.ambion.com/catalog/exon_sirna.php?id=6943	CAAGACUGCUGAUGAGUUUtt	AAACUCAUCAGCAGUCUUGgt						00CSI0BXJ2
AMO205LK	CPF20195	ASO214DT	0005765914-C1	D9	D	9	NM_001545	ICT1	immature colon carcinoma transcript 1	3396	s7103	0.1 nmole	5	http://www.ambion.com/catalog/exon_sirna.php?id=7103	AGAUCAACAGGUUAGGAGAtt	UCUCCUAACCUGUUGAUCUtg						00CSI0BJJ3
AMO205LK	CPF20195	ASO214DW	0005765914-C1	D10	D	10	NM_002196	INSM1	insulinoma-associated 1	3642	s7476	0.1 nmole	1	http://www.ambion.com/catalog/exon_sirna.php?id=7476	CAAAUCAAAUUGCUUAAAAtt	UUUUAAGCAAUUUGAUUUGtt						00CSI0BJJX
AMO205LK	CPF20195	ASO214DZ	0005765914-C1	D11	D	11	NM_006084	IRF9	interferon regulatory factor 9	10379	s20292	0.1 nmole	2	http://www.ambion.com/catalog/exon_sirna.php?id=20292	GCUAAGACCAUGUUCCGGAtt	UCCGGAACAUGGUCUUAGCtg						00CSI0BUS8
AMO205LK	CPF20195	Empty Well	0005765914-C1	D12	D	12
AMO205LK	CPF20195	ASO214E2	0005765914-C1	E1	E	1	NM_004977	KCNC3	potassium voltage-gated channel, Shaw-related subfamily, member 3	3748	s7711	0.1 nmole	4	http://www.ambion.com/catalog/exon_sirna.php?id=7711	GCUUCUUGCCCGACCUCAAtt	UUGAGGUCGGGCAAGAAGCtt						00CSI0BQ0Q
AMO205LK	CPF20195	ASO214E5	0005765914-C1	E2	E	2	NM_004523	KIF11	kinesin family member 11	3832	s7904	0.1 nmole	Not Determined	Not Available	CCACGUACCCUUCAUCAAAtt	UUUGAUGAAGGGUACGUGGaa						00CSI20278
AMO205LK	CPF20195	ASO214E8	0005765914-C1	E3	E	3	NM_012427	KLK5	kallikrein-related peptidase 5	25818	s24547	0.1 nmole	6,5,5	http://www.ambion.com/catalog/exon_sirna.php?id=24547	CUCCAGUGCUUGAAUAUCAtt	UGAUAUUCAAGCACUGGAGga						00CSI0BNOX
AMO205LK	CPF20195	ASO214EB	0005765914-C1	E4	E	4	NM_001017402	LAMB3	laminin, beta 3	3914	s8076	0.1 nmole	15,14	http://www.ambion.com/catalog/exon_sirna.php?id=8076	AAGCAGUGCUGAUCCUUCAtt	UGAAGGAUCAGCACUGCUUat						00CSI0C1D4
AMO205LK	CPF20195	ASO214EE	0005765914-C1	E5	E	5	NM_005356	LCK	lymphocyte-specific protein tyrosine kinase	3932	s8108	0.1 nmole	10,10	http://www.ambion.com/catalog/exon_sirna.php?id=8108	GGCAUCAAGUUGACCAUCAtt	UGAUGGUCAACUUGAUGCCtg						00CSI0EXMK
AMO205LK	CPF20195	ASO214EH	0005765914-C1	E6	E	6	NM_033195	LDHAL6B	lactate dehydrogenase A-like 6B	92483	s40958	0.1 nmole	1	http://www.ambion.com/catalog/exon_sirna.php?id=40958	GUUUCUUGAUUGGACAAAAtt	UUUUGUCCAAUCAAGAAACga						00CSI0BU48
AMO205LK	CPF20195	ASO214EK	0005765914-C1	E7	E	7	NM_005357	LIPE	lipase, hormone-sensitive	3991	s8205	0.1 nmole	1	http://www.ambion.com/catalog/exon_sirna.php?id=8205	GAAUCUACGUCCCAAGAGAtt	UCUCUUGGGACGUAGAUUCag						00CSI0B5JU
AMO205LK	CPF20195	ASO214EN	0005765914-C1	E8	E	8	NM_153371	LNX2	ligand of numb-protein X 2	222484	s48197	0.1 nmole	Not Determined	Not Available	GGCAUUAAAUUGGUGCGAAtt	UUCGCACCAAUUUAAUGCCaa						00CSI0BUB6
AMO205LK	CPF20195	ASO214EQ	0005765914-C1	E9	E	9	NM_031417	MARK4	MAP/microtubule affinity-regulating kinase 4	57787	s33717	0.1 nmole	16	http://www.ambion.com/catalog/exon_sirna.php?id=33717	GCAGAACUCUAACCGCUGUtt	ACAGCGGUUAGAGUUCUGCcg						00CSI0BAE9
AMO205LK	CPF20195	ASO214ET	0005765914-C1	E10	E	10	NM_138575	PGAM5	phosphoglycerate mutase family member 5	192111	s195818	0.1 nmole	Not Determined	Not Available	CCAGGCGUCUGCAAAGUCAtt	UGACUUUGCAGACGCCUGGca						00CSI0AU5V
AMO205LK	CPF20195	ASO214EW	0005765914-C1	E11	E	11	NM_002490	NDUFA6	NADH dehydrogenase (ubiquinone) 1 alpha subcomplex, 6, 14kDa	4700	s9336	0.1 nmole	2	http://www.ambion.com/catalog/exon_sirna.php?id=9336	CUGUGAAAAUGGGACGGGAtt	UCCCGUCCCAUUUUCACAGtg						00CSI0B9DX
AMO205LK	CPF20195	Empty Well	0005765914-C1	E12	E	12
AMO205LK	CPF20195	ASO214EZ	0005765914-C1	F1	F	1	NM_000267	NF1	neurofibromin 1	4763	s229714	0.1 nmole	Not Determined	Not Available	GAAGGAAACAGCAUUUAAAtt	UUUAAAUGCUGUUUCCUUCag						00CSI0D1Z6
AMO205LK	CPF20195	ASO214F2	0005765914-C1	F2	F	2	NM_005597	NFIC	nuclear factor I/C (CCAAT-binding transcription factor)	4782	s194650	0.1 nmole	4,4	http://www.ambion.com/catalog/exon_sirna.php?id=194650	GCGUGUUCAGCGUCACUGAtt	UCAGUGACGCUGAACACGCcg						00CSI0BO72
AMO205LK	CPF20195	ASO214F5	0005765914-C1	F3	F	3	NM_001001716	NFKBIB	nuclear factor of kappa light polypeptide gene enhancer in B-cells inhibitor, beta	4793	s194652	0.1 nmole	4,4	http://www.ambion.com/catalog/exon_sirna.php?id=194652	ACGUGGCCGUUAUCCACAAtt	UUGUGGAUAACGGCCACGUgg						00CSI0C1EH
AMO205LK	CPF20195	ASO214F8	0005765914-C1	F4	F	4	NM_014293	NPTXR	neuronal pentraxin receptor	23467	s23882	0.1 nmole	5	http://www.ambion.com/catalog/exon_sirna.php?id=23882	GCACUGGAGUUGUCUCUUAtt	UAAGAGACAACUCCAGUGCag						00CSI0C34M
AMO205LK	CPF20195	ASO214FB	0005765914-C1	F5	F	5	NM_024047	NUDT9	nudix (nucleoside diphosphate linked moiety X)-type motif 9	53343	s28699	0.1 nmole	6,6	http://www.ambion.com/catalog/exon_sirna.php?id=28699	GACCACCUAGUGAUAUAUAtt	UAUAUAUCACUAGGUGGUCtt						00CSI0BY2N
AMO205LK	CPF20195	ASO214FE	0005765914-C1	F6	F	6	NM_016640	MRPS30	mitochondrial ribosomal protein S30	10884	s21377	0.1 nmole	2	http://www.ambion.com/catalog/exon_sirna.php?id=21377	CAAACAACCAGAUUCGAAUtt	AUUCGAAUCUGGUUGUUUGgt						00CSI0AX91
AMO205LK	CPF20195	ASO214FH	0005765914-C1	F7	F	7	NM_006229	PNLIPRP1	pancreatic lipase-related protein 1	5407	s10751	0.1 nmole	4	http://www.ambion.com/catalog/exon_sirna.php?id=10751	CAACAAUUGAGGCAUCAAAtt	UUUGAUGCCUCAAUUGUUGat						00CSI0BSE2
AMO205LK	CPF20195	ASO214FK	0005765914-C1	F8	F	8	NM_006234	POLR2J	polymerase (RNA) II (DNA directed) polypeptide J, 13.3kDa	5439	s10821	0.1 nmole	4	http://www.ambion.com/catalog/exon_sirna.php?id=10821	GUACAUAGAUUAGGUUUUAtt	UAAAACCUAAUCUAUGUACag						00CSI0BSEU
AMO205LK	CPF20195	ASO214FN	0005765914-C1	F9	F	9	NM_000446	PON1	paraoxonase 1	5444	s10831	0.1 nmole	Not Determined	Not Available	GCAUGCUAAUUGGACUUUAtt	UAAAGUCCAAUUAGCAUGCtt						00CSI0BSEP
AMO205LK	CPF20195	ASO214FQ	0005765914-C1	F10	F	10	NM_138712	PPARG	peroxisome proliferator-activated receptor gamma	5468	s10888	0.1 nmole	2,2,3,3	http://www.ambion.com/catalog/exon_sirna.php?id=10888	GUACCAAAGUGCAAUCAAAtt	UUUGAUUGCACUUUGGUACtc						00CSI0BOS5
AMO205LK	CPF20195	ASO214FT	0005765914-C1	F11	F	11	NM_006243	PPP2R5A	protein phosphatase 2, regulatory subunit B', alpha isoform	5525	s10983	0.1 nmole	4	http://www.ambion.com/catalog/exon_sirna.php?id=10983	GCCUAGCAUUGCAAAACGAtt	UCGUUUUGCAAUGCUAGGCtg						00CSI0BQ99
AMO205LK	CPF20195	Empty Well	0005765914-C1	F12	F	12
AMO205LK	CPF20195	ASO214FW	0005765914-C1	G1	G	1	NM_006793	PRDX3	peroxiredoxin 3	10935	s21509	0.1 nmole	4,4	http://www.ambion.com/catalog/exon_sirna.php?id=21509	GUGACAAAGCUAACGAAUUtt	AAUUCGUUAGCUUUGUCACta						00CSI0BVBL
AMO205LK	CPF20195	ASO214FZ	0005765914-C1	G2	G	2	NM_002773	PRSS8	protease, serine, 8	5652	s11275	0.1 nmole	3	http://www.ambion.com/catalog/exon_sirna.php?id=11275	GCAGGUCAGCAUCACCUAUtt	AUAGGUGAUGCUGACCUGCca						00CSI0BNLH
AMO205LK	CPF20195	ASO214G2	0005765914-C1	G3	G	3	NM_002805	PSMC5	proteasome (prosome, macropain) 26S subunit, ATPase, 5	5705	s11382	0.1 nmole	6	http://www.ambion.com/catalog/exon_sirna.php?id=11382	CCAACAAGGUAGACCCAUUtt	AAUGGGUCUACCUUGUUGGgc						00CSI206RW
AMO205LK	CPF20195	ASO214G5	0005765914-C1	G4	G	4	NM_005704	PTPRU	protein tyrosine phosphatase, receptor type, U	10076	s19600	0.1 nmole	2,2,2	http://www.ambion.com/catalog/exon_sirna.php?id=19600	GGCUCCUACUUGAUGGUCAtt	UGACCAUCAAGUAGGAGCCgt						00CSI0BQB7
AMO205LK	CPF20195	ASO214G8	0005765914-C1	G5	G	5	NM_004283	RAB3D	RAB3D, member RAS oncogene family	9545	s18328	0.1 nmole	2	http://www.ambion.com/catalog/exon_sirna.php?id=18328	GGGAUGCAGCAGAUCAGAAtt	UUCUGAUCUGCUGCAUCCCgt						00CSI0BOLA
AMO205LK	CPF20195	ASO214GB	0005765914-C1	G6	G	6	NM_002872	RAC2	ras-related C3 botulinum toxin substrate 2 (rho family, small GTP binding protein Rac2)	5880	s11716	0.1 nmole	2	http://www.ambion.com/catalog/exon_sirna.php?id=11716	CACCGUGUUUGACAACUAUtt	AUAGUUGUCAAACACGGUGgg						00CSI0BSJO
AMO205LK	CPF20195	ASO214GE	0005765914-C1	G7	G	7	NM_133487	RAD51	RAD51 homolog (RecA homolog, E. coli) (S. cerevisiae)	5888	s11736	0.1 nmole	Not Determined	Not Available	CCAGCUCCUUUAUCAAGCAtt	UGCUUGAUAAAGGAGCUGGgt						00CSI0E88R
AMO205LK	CPF20195	ASO214GH	0005765914-C1	G8	G	8	NM_021183	RAP2C	RAP2C, member of RAS oncogene family	57826	s33762	0.1 nmole	3	http://www.ambion.com/catalog/exon_sirna.php?id=33762	GUAAAUCAAUGGUGGAUGAtt	UCAUCCACCAUUGAUUUACtt						00CSI0BPGB
AMO205LK	CPF20195	ASO214GK	0005765914-C1	G9	G	9	NM_000964	RARA	retinoic acid receptor, alpha	5914	s11802	0.1 nmole	9,8	http://www.ambion.com/catalog/exon_sirna.php?id=11802	GGAAAUGUUGGAGAACUCAtt	UGAGUUCUCCAACAUUUCCtg						00CSI0BOS6
AMO205LK	CPF20195	ASO214GN	0005765914-C1	G10	G	10	NM_006510	TRIM27	tripartite motif containing 27	5987	s11961	0.1 nmole	3	http://www.ambion.com/catalog/exon_sirna.php?id=11961	GCAGCUGUAUCACUCCUUAtt	UAAGGAGUGAUACAGCUGCtc						00CSI0B6ES
AMO205LK	CPF20195	ASO214GQ	0005765914-C1	G11	G	11	NM_002935	RNASE3	ribonuclease, RNase A family, 3	6037	s12057	0.1 nmole	2	http://www.ambion.com/catalog/exon_sirna.php?id=12057	CAACAAUUGUCAUCGGAGUtt	ACUCCGAUGACAAUUGUUGag						00CSI0BSLV
AMO205LK	CPF20195	Empty Well	0005765914-C1	G12	G	12
AMO205LK	CPF20195	ASO214GT	0005765914-C1	H1	H	1	NM_178861	RNF113B	ring finger protein 113B	140432	s44266	0.1 nmole	1	http://www.ambion.com/catalog/exon_sirna.php?id=44266	AAAACCCAGUCGUCACCAAtt	UUGGUGACGACUGGGUUUUgg						00CSI0BC98
AMO205LK	CPF20195	ASO214GW	0005765914-C1	H2	H	2	NM_031297	RNF208	ring finger protein 208	727800	s57931	0.1 nmole	1	http://www.ambion.com/catalog/exon_sirna.php?id=57931	AGGAUGAGGUCAUUGUGAAtt	UUCACAAUGACCUCAUCCUct						00CSI0FPI3
AMO205LK	CPF20195	ASO214GZ	0005765914-C1	H3	H	3	NM_001034	RRM2	ribonucleotide reductase M2 polypeptide	6241	s12362	0.1 nmole	Not Determined	Not Available	GCCUCACAUUUUCUAAUGAtt	UCAUUAGAAAAUGUGAGGCca						00CSI0B6GC
AMO205LK	CPF20195	ASO214H2	0005765914-C1	H4	H	4	NM_005870	SAP18	Sin3A-associated protein, 18kDa	10284	s20100	0.1 nmole	Not Determined	Not Available	GAUCUACACUUGGAUGGAUtt	AUCCAUCCAAGUGUAGAUCtg						00CSI206R7
AMO205LK	CPF20195	ASO214H5	0005765914-C1	H5	H	5	NM_012245	SNW1	SNW domain containing 1	22938	s22717	0.1 nmole	6	http://www.ambion.com/catalog/exon_sirna.php?id=22717	CCAAGGUUCAAGAUUAAUAtt	UAUUAAUCUUGAACCUUGGag						00CSI0BVW7
AMO205LK	CPF20195	ASO214H8	0005765914-C1	H6	H	6	NM_021977	SLC22A3	solute carrier family 22 (extraneuronal monoamine transporter), member 3	6581	s13107	0.1 nmole	8	http://www.ambion.com/catalog/exon_sirna.php?id=13107	CCAACAACAUUACGAAAUUtt	AAUUUCGUAAUGUUGUUGGgt						00CSI0BRFS
AMO205LK	CPF20195	ASO214HB	0005765914-C1	H7	H	7	NM_020429	SMURF1	SMAD specific E3 ubiquitin protein ligase 1	57154	s32798	0.1 nmole	19,18	http://www.ambion.com/catalog/exon_sirna.php?id=32798	CCAUAUGAGUCCUAUGAGAtt	UCUCAUAGGACUCAUAUGGtg						00CSI0BSD4
AMO205LK	CPF20195	ASO214HE	0005765914-C1	H8	H	8	NM_138473	SP1	Sp1 transcription factor	6667	s13320	0.1 nmole	3	http://www.ambion.com/catalog/exon_sirna.php?id=13320	CCACAAGCCCAAACAAUCAtt	UGAUUGUUUGGGCUUGUGGgt						00CSI0FMDO
AMO205LK	CPF20195	ASO214HH	0005765914-C1	H9	H	9	NM_020126	SPHK2	sphingosine kinase 2	56848	s32285	0.1 nmole	7	http://www.ambion.com/catalog/exon_sirna.php?id=32285	CAAGGCAGCUCUACACUCAtt	UGAGUGUAGAGCUGCCUUGgg						00CSI0BYXW
AMO205LK	CPF20195	ASO214HK	0005765914-C1	H10	H	10	NM_178313	SPTBN1	spectrin, beta, non-erythrocytic 1	6711	s631	0.1 nmole	26,25	http://www.ambion.com/catalog/exon_sirna.php?id=631	GCACAAGUUUUACCACGAUtt	AUCGUGGUAAAACUUGUGCag						00CSI0AZKM
AMO205LK	CPF20195	ASO214HN	0005765914-C1	H11	H	11	NM_005642	TAF7	TAF7 RNA polymerase II, TATA box binding protein (TBP)-associated factor, 55kDa	6879	s13750	0.1 nmole	1	http://www.ambion.com/catalog/exon_sirna.php?id=13750	GAGUGGACCGUGUUCCAUUtt	AAUGGAACACGGUCCACUCtg						00CSI0C1GW
AMO205LK	CPF20195	Empty Well	0005765914-C1	H12	H	12
AMO205LK	CPF20196	ASO214HQ	0005765914-C2	A1	A	1	NM_013254	TBK1	TANK-binding kinase 1	29110	s762	0.1 nmole	9	http://www.ambion.com/catalog/exon_sirna.php?id=762	GGAACCUCUGAAUACCAUAtt	UAUGGUAUUCAGAGGUUCCcg						00CSI0FKK1
AMO205LK	CPF20196	ASO214HT	0005765914-C2	A2	A	2	NM_201437	TCEA1	transcription elongation factor A (SII), 1	6917	s13849	0.1 nmole	9,8	http://www.ambion.com/catalog/exon_sirna.php?id=13849	CCGUAGUGCUGAUGAACCAtt	UGGUUCAUCAGCACUACGGgt						00CSI0B6OV
AMO205LK	CPF20196	ASO214HW	0005765914-C2	A3	A	3	NM_031283	TCF7L1	transcription factor 7-like 1 (T-cell specific, HMG-box)	83439	s37906	0.1 nmole	3	http://www.ambion.com/catalog/exon_sirna.php?id=37906	GGACAGCGCGUUCUUUAAAtt	UUUAAAGAACGCGCUGUCCtg						00CSI0BP1J
AMO205LK	CPF20196	ASO214HZ	0005765914-C2	A4	A	4	NM_198205	MLX	MLX, MAX dimerization protein	6945	s13912	0.1 nmole	6,6,5	http://www.ambion.com/catalog/exon_sirna.php?id=13912	CGCCCUAAAGAUCAUGAAAtt	UUUCAUGAUCUUUAGGGCGgt						00CSI0FIBT
AMO205LK	CPF20196	ASO214I2	0005765914-C2	A5	A	5	NM_172238	TFAP2D	transcription factor AP-2 delta (activating enhancer binding protein 2 delta)	83741	s38169	0.1 nmole	Not Determined	Not Available	CGAGAUACGUUACGACGGAtt	UCCGUCGUAACGUAUCUCGgc						00CSI0C3W7
AMO205LK	CPF20196	ASO214I5	0005765914-C2	A6	A	6	NM_007114	TMF1	TATA element modulatory factor 1	7110	s14229	0.1 nmole	16	http://www.ambion.com/catalog/exon_sirna.php?id=14229	CUAAGAGAUUUGGAUCAAAtt	UUUGAUCCAAAUCUCUUAGct						00CSI0AZMA
AMO205LK	CPF20196	ASO214I8	0005765914-C2	A7	A	7	NM_021158	TRIB3	tribbles homolog 3 (Drosophila)	57761	s33710	0.1 nmole	2	http://www.ambion.com/catalog/exon_sirna.php?id=33710	GGAAGAAGCGGUUGGAGUUtt	AACUCCAACCGCUUCUUCCtg						00CSI0CMUS
AMO205LK	CPF20196	ASO214IB	0005765914-C2	A8	A	8	NM_020040	TUBB4Q	tubulin, beta polypeptide 4, member Q	56604	s32180	0.1 nmole	4	http://www.ambion.com/catalog/exon_sirna.php?id=32180	AUAUGUUCCAGGACCCUAAtt	UUAGGGUCCUGGAACAUAUgt						00CSI0BWY5
AMO205LK	CPF20196	ASO214IE	0005765914-C2	A9	A	9	NM_003348	UBE2N	ubiquitin-conjugating enzyme E2N	7334	s14597	0.1 nmole	2	http://www.ambion.com/catalog/exon_sirna.php?id=14597	GGAAGAAUAUGUUUAGAUAtt	UAUCUAAACAUAUUCUUCCca						00CSI0FQV2
AMO205LK	CPF20196	ASO214IH	0005765914-C2	A10	A	10	NM_015902	UBR5	ubiquitin protein ligase E3 component n-recognin 5	51366	s28026	0.1 nmole	39	http://www.ambion.com/catalog/exon_sirna.php?id=28026	ACAGCAUUGUCAUUAGACAtt	UGUCUAAUGACAAUGCUGUaa						00CSI0BUJB
AMO205LK	CPF20196	ASO214IK	0005765914-C2	A11	A	11	NM_198239	WISP3	WNT1 inducible signaling pathway protein 3	8838	s16869	0.1 nmole	4	http://www.ambion.com/catalog/exon_sirna.php?id=16869	GCCUUGCGACAGCAAUAUAtt	UAUAUUGCUGUCGCAAGGCtg						00CSI0AZS9
AMO205LK	CPF20196	Empty Well	0005765914-C2	A12	A	12
AMO205LK	CPF20196	ASO214IN	0005765914-C2	B1	B	1	NM_003406	YWHAZ	tyrosine 3-monooxygenase/tryptophan 5-monooxygenase activation protein, zeta polypeptide	7534	s14972	0.1 nmole	Not Determined	Not Available	GUCUGUAACUGAGCAAGGAtt	UCCUUGCUCAGUUACAGACtt						00CSI0BR95
AMO205LK	CPF20196	Empty Well	0005765914-C2	B2	B	2
AMO205LK	CPF20196	Empty Well	0005765914-C2	B3	B	3
AMO205LK	CPF20196	Empty Well	0005765914-C2	B4	B	4
AMO205LK	CPF20196	Empty Well	0005765914-C2	B5	B	5
AMO205LK	CPF20196	Empty Well	0005765914-C2	B6	B	6
AMO205LK	CPF20196	Empty Well	0005765914-C2	B7	B	7
AMO205LK	CPF20196	Empty Well	0005765914-C2	B8	B	8
AMO205LK	CPF20196	Empty Well	0005765914-C2	B9	B	9
AMO205LK	CPF20196	Empty Well	0005765914-C2	B10	B	10
AMO205LK	CPF20196	Empty Well	0005765914-C2	B11	B	11
AMO205LK	CPF20196	Empty Well	0005765914-C2	B12	B	12
AMO205LK	CPF20196	Empty Well	0005765914-C2	C1	C	1
AMO205LK	CPF20196	Empty Well	0005765914-C2	C2	C	2
AMO205LK	CPF20196	Empty Well	0005765914-C2	C3	C	3
AMO205LK	CPF20196	Empty Well	0005765914-C2	C4	C	4
AMO205LK	CPF20196	Empty Well	0005765914-C2	C5	C	5
AMO205LK	CPF20196	Empty Well	0005765914-C2	C6	C	6
AMO205LK	CPF20196	Empty Well	0005765914-C2	C7	C	7
AMO205LK	CPF20196	Empty Well	0005765914-C2	C8	C	8
AMO205LK	CPF20196	Empty Well	0005765914-C2	C9	C	9
AMO205LK	CPF20196	Empty Well	0005765914-C2	C10	C	10
AMO205LK	CPF20196	Empty Well	0005765914-C2	C11	C	11
AMO205LK	CPF20196	Empty Well	0005765914-C2	C12	C	12
AMO205LK	CPF20196	Empty Well	0005765914-C2	D1	D	1
AMO205LK	CPF20196	Empty Well	0005765914-C2	D2	D	2
AMO205LK	CPF20196	Empty Well	0005765914-C2	D3	D	3
AMO205LK	CPF20196	Empty Well	0005765914-C2	D4	D	4
AMO205LK	CPF20196	Empty Well	0005765914-C2	D5	D	5
AMO205LK	CPF20196	Empty Well	0005765914-C2	D6	D	6
AMO205LK	CPF20196	Empty Well	0005765914-C2	D7	D	7
AMO205LK	CPF20196	Empty Well	0005765914-C2	D8	D	8
AMO205LK	CPF20196	Empty Well	0005765914-C2	D9	D	9
AMO205LK	CPF20196	Empty Well	0005765914-C2	D10	D	10
AMO205LK	CPF20196	Empty Well	0005765914-C2	D11	D	11
AMO205LK	CPF20196	Empty Well	0005765914-C2	D12	D	12
AMO205LK	CPF20196	Empty Well	0005765914-C2	E1	E	1
AMO205LK	CPF20196	Empty Well	0005765914-C2	E2	E	2
AMO205LK	CPF20196	Empty Well	0005765914-C2	E3	E	3
AMO205LK	CPF20196	Empty Well	0005765914-C2	E4	E	4
AMO205LK	CPF20196	Empty Well	0005765914-C2	E5	E	5
AMO205LK	CPF20196	Empty Well	0005765914-C2	E6	E	6
AMO205LK	CPF20196	Empty Well	0005765914-C2	E7	E	7
AMO205LK	CPF20196	Empty Well	0005765914-C2	E8	E	8
AMO205LK	CPF20196	Empty Well	0005765914-C2	E9	E	9
AMO205LK	CPF20196	Empty Well	0005765914-C2	E10	E	10
AMO205LK	CPF20196	Empty Well	0005765914-C2	E11	E	11
AMO205LK	CPF20196	Empty Well	0005765914-C2	E12	E	12
AMO205LK	CPF20196	Empty Well	0005765914-C2	F1	F	1
AMO205LK	CPF20196	Empty Well	0005765914-C2	F2	F	2
AMO205LK	CPF20196	Empty Well	0005765914-C2	F3	F	3
AMO205LK	CPF20196	Empty Well	0005765914-C2	F4	F	4
AMO205LK	CPF20196	Empty Well	0005765914-C2	F5	F	5
AMO205LK	CPF20196	Empty Well	0005765914-C2	F6	F	6
AMO205LK	CPF20196	Empty Well	0005765914-C2	F7	F	7
AMO205LK	CPF20196	Empty Well	0005765914-C2	F8	F	8
AMO205LK	CPF20196	Empty Well	0005765914-C2	F9	F	9
AMO205LK	CPF20196	Empty Well	0005765914-C2	F10	F	10
AMO205LK	CPF20196	Empty Well	0005765914-C2	F11	F	11
AMO205LK	CPF20196	Empty Well	0005765914-C2	F12	F	12
AMO205LK	CPF20196	Empty Well	0005765914-C2	G1	G	1
AMO205LK	CPF20196	Empty Well	0005765914-C2	G2	G	2
AMO205LK	CPF20196	Empty Well	0005765914-C2	G3	G	3
AMO205LK	CPF20196	Empty Well	0005765914-C2	G4	G	4
AMO205LK	CPF20196	Empty Well	0005765914-C2	G5	G	5
AMO205LK	CPF20196	Empty Well	0005765914-C2	G6	G	6
AMO205LK	CPF20196	Empty Well	0005765914-C2	G7	G	7
AMO205LK	CPF20196	Empty Well	0005765914-C2	G8	G	8
AMO205LK	CPF20196	Empty Well	0005765914-C2	G9	G	9
AMO205LK	CPF20196	Empty Well	0005765914-C2	G10	G	10
AMO205LK	CPF20196	Empty Well	0005765914-C2	G11	G	11
AMO205LK	CPF20196	Empty Well	0005765914-C2	G12	G	12
AMO205LK	CPF20196	Empty Well	0005765914-C2	H1	H	1
AMO205LK	CPF20196	Empty Well	0005765914-C2	H2	H	2
AMO205LK	CPF20196	Empty Well	0005765914-C2	H3	H	3
AMO205LK	CPF20196	Empty Well	0005765914-C2	H4	H	4
AMO205LK	CPF20196	Empty Well	0005765914-C2	H5	H	5
AMO205LK	CPF20196	Empty Well	0005765914-C2	H6	H	6
AMO205LK	CPF20196	Empty Well	0005765914-C2	H7	H	7
AMO205LK	CPF20196	Empty Well	0005765914-C2	H8	H	8
AMO205LK	CPF20196	Empty Well	0005765914-C2	H9	H	9
AMO205LK	CPF20196	Empty Well	0005765914-C2	H10	H	10
AMO205LK	CPF20196	Empty Well	0005765914-C2	H11	H	11
AMO205LK	CPF20196	Empty Well	0005765914-C2	H12	H	12

## Sheet: 101-200
Lot Number	Plate ID	Sample ID	Plate Name	Location (Row-Col)	Row	Col	RefSeq Accession Number	Gene Symbol	Full Gene Name	Gene ID	siRNA ID	Amount	Exon(s) Targeted	Exon Image	Sense siRNA Sequence	Antisense siRNA Sequence	Validated	Mean RNA Levels Remaining	Plus Error Bar	Minus Error Bar	Validation Cell Line	Matrix 2D Code	Customer Barcode
AMO2074Q	CPF201DR	Empty Well	0005814413-1	A1	A	1
AMO2074Q	CPF201DR	Empty Well	0005814413-1	A2	A	2
AMO2074Q	CPF201DR	ASO21DOQ	0005814413-1	A3	A	3	NM_000775	CYP2J2	cytochrome P450, family 2, subfamily J, polypeptide 2	1573	s3843	0.1 nmole	2	http://www.ambion.com/catalog/exon_sirna.php?id=3843	GCUUGCCCUUAAUCAAAGAtt	UCUUUGAUUAAGGGCAAGCca						00CSI0BQWQ
AMO2074Q	CPF201DR	ASO21DOR	0005814413-1	A4	A	4	NM_030821	PLA2G12A	phospholipase A2, group XIIA	81579	s37674	0.1 nmole	Not Determined	Not Available	AAACAACAGUGGAGCUCUUtt	AAGAGCUCCACUGUUGUUUca						00CSI0BC37
AMO2074Q	CPF201DR	ASO21DOS	0005814413-1	A5	A	5	NM_002115	HK3	hexokinase 3 (white cell)	3101	s6563	0.1 nmole	Not Determined	Not Available	ACCAUACCCUGGACCAUGAtt	UCAUGGUCCAGGGUAUGGUcg						00CSI0B9OL
AMO2074Q	CPF201DR	ASO21DOT	0005814413-1	A6	A	6	NM_003141	TRIM21	tripartite motif containing 21	6737	s13462	0.1 nmole	7	http://www.ambion.com/catalog/exon_sirna.php?id=13462	AGGUAGAUGUGACAGGAAAtt	UUUCCUGUCACAUCUACCUcc						00CSI0DW78
AMO2074Q	CPF201DR	ASO21DOU	0005814413-1	A7	A	7	NM_007005	TLE4	transducin-like enhancer of split 4 (E(sp1) homolog, Drosophila)	7091	s14176	0.1 nmole	4	http://www.ambion.com/catalog/exon_sirna.php?id=14176	GGUUGAAUAUAGAAAUGCAtt	UGCAUUUCUAUAUUCAACCca						00CSI0AGJ8
AMO2074Q	CPF201DR	ASO21DOV	0005814413-1	A8	A	8	NM_005253	FOSL2	FOS-like antigen 2	2355	s5345	0.1 nmole	4	http://www.ambion.com/catalog/exon_sirna.php?id=5345	CGAACCUCGUCUUCACCUAtt	UAGGUGAAGACGAGGUUCGag						00CSI0B9JR
AMO2074Q	CPF201DR	ASO21DOW	0005814413-1	A9	A	9	NM_003689	AKR7A2	aldo-keto reductase family 7, member A2 (aflatoxin aldehyde reductase)	8574	s16331	0.1 nmole	7	http://www.ambion.com/catalog/exon_sirna.php?id=16331	GCCUUAAGCUGACUUAGAAtt	UUCUAAGUCAGCUUAAGGCca						00CSI0B7F2
AMO2074Q	CPF201DR	ASO21DOX	0005814413-1	A10	A	10	NM_003170	SUPT6H	suppressor of Ty 6 homolog (S. cerevisiae)	6830	s13634	0.1 nmole	32	http://www.ambion.com/catalog/exon_sirna.php?id=13634	GGAUAGAAUAUGUAACGGUtt	ACCGUUACAUAUUCUAUCCtg						00CSI0BRJJ
AMO2074Q	CPF201DR	Empty Well	0005814413-1	A11	A	11
AMO2074Q	CPF201DR	Empty Well	0005814413-1	A12	A	12
AMO2074Q	CPF201DR	ASO21DOY	0005814413-1	B1	B	1	NM_003746	DYNLL1	dynein, light chain, LC8-type 1	8655	s16477	0.1 nmole	3,3,3	http://www.ambion.com/catalog/exon_sirna.php?id=16477	AGUUUGUCGUGGUUAUAAAtt	UUUAUAACCACGACAAACUag						00CSI0B5H3
AMO2074Q	CPF201DR	ASO21DOZ	0005814413-1	B2	B	2	NM_001039573	SEC14L1	SEC14-like 1 (S. cerevisiae)	6397	s12665	0.1 nmole	Not Determined	Not Available	GGAACGUACUUUGCACAUUtt	AAUGUGCAAAGUACGUUCCcg						00CSI0AGGL
AMO2074Q	CPF201DR	ASO21DP0	0005814413-1	B3	B	3	NM_015959	TXNDC14	thioredoxin domain containing 14	51075	s27362	0.1 nmole	Not Determined	Not Available	CGCCCAACCUUACUACCUUtt	AAGGUAGUAAGGUUGGGCGag						00CSI0B4W0
AMO2074Q	CPF201DR	ASO21DP1	0005814413-1	B4	B	4	NM_001076683	UBTF	upstream binding transcription factor, RNA polymerase I	7343	s14613	0.1 nmole	15	http://www.ambion.com/catalog/exon_sirna.php?id=14613	CCAUGAACGGUUACCAGAAtt	UUCUGGUAACCGUUCAUGGga						00CSI0CQ7H
AMO2074Q	CPF201DR	ASO21DP2	0005814413-1	B5	B	5	NM_014112	TRPS1	trichorhinophalangeal syndrome I	7227	s14427	0.1 nmole	4	http://www.ambion.com/catalog/exon_sirna.php?id=14427	CCAUAACAUUCACAAGUGUtt	ACACUUGUGAAUGUUAUGGag						00CSI0B67X
AMO2074Q	CPF201DR	ASO21DP3	0005814413-1	B6	B	6	NM_005253	FOSL2	FOS-like antigen 2	2355	s5346	0.1 nmole	2	http://www.ambion.com/catalog/exon_sirna.php?id=5346	CCUCCAUGUCCAACCCAUAtt	UAUGGGUUGGACAUGGAGGtg						00CSI0BNWP
AMO2074Q	CPF201DR	ASO21DP4	0005814413-1	B7	B	7	NM_004169	SHMT1	serine hydroxymethyltransferase 1 (soluble)	6470	s12820	0.1 nmole	5,5	http://www.ambion.com/catalog/exon_sirna.php?id=12820	CCUACAAGGUGAACCCAGAtt	UCUGGGUUCACCUUGUAGGgc						00CSI0B6D1
AMO2074Q	CPF201DR	ASO21DP5	0005814413-1	B8	B	8	NM_014502	PRPF19	PRP19/PSO4 pre-mRNA processing factor 19 homolog (S. cerevisiae)	27339	s26184	0.1 nmole	Not Determined	Not Available	GCGCAAGCUUAAGAACUUUtt	AAAGUUCUUAAGCUUGCGCag						00CSI0FQUZ
AMO2074Q	CPF201DR	ASO21DP6	0005814413-1	B9	B	9	NM_002273	KRT8	keratin 8	3856	s7968	0.1 nmole	Not Determined	Not Available	GAUGAGAUCAAUAAGCGUAtt	UACGCUUAUUGAUCUCAUCct						00CSI0D06N
AMO2074Q	CPF201DR	ASO21DP7	0005814413-1	B10	B	10	NM_003746	DYNLL1	dynein, light chain, LC8-type 1	8655	s16478	0.1 nmole	3,3,3	http://www.ambion.com/catalog/exon_sirna.php?id=16478	CUUCGGUAGUUAUGUGACAtt	UGUCACAUAACUACCGAAGtt						00CSI0BY6U
AMO2074Q	CPF201DR	ASO21DP8	0005814413-1	B11	B	11	NM_003689	AKR7A2	aldo-keto reductase family 7, member A2 (aflatoxin aldehyde reductase)	8574	s16332	0.1 nmole	5	http://www.ambion.com/catalog/exon_sirna.php?id=16332	GGGAAUAGCUGGGCUGAGAtt	UCUCAGCCCAGCUAUUCCCaa						00CSI0BZG3
AMO2074Q	CPF201DR	ASO21DP9	0005814413-1	B12	B	12	NM_006986	MAGED1	melanoma antigen family D, 1	9500	s18215	0.1 nmole	6,7,6	http://www.ambion.com/catalog/exon_sirna.php?id=18215	CAUGCUUUGUCCUAGAGAAtt	UUCUCUAGGACAAAGCAUGca						00CSI0BAL2
AMO2074Q	CPF201DR	ASO21DPA	0005814413-1	C1	C	1	NM_007042	RPP14	ribonuclease P/MRP 14kDa subunit	11102	s21889	0.1 nmole	Not Determined	Not Available	CGAGUACCACUACAUGAAAtt	UUUCAUGUAGUGGUACUCGga						00CSI0AHO9
AMO2074Q	CPF201DR	ASO21DPB	0005814413-1	C2	C	2	NM_001859	SLC31A1	solute carrier family 31 (copper transporters), member 1	1317	s3377	0.1 nmole	Not Determined	Not Available	UCAUCUUCAUGACCUACAAtt	UUGUAGGUCAUGAAGAUGAgc						00CSI0B8VL
AMO2074Q	CPF201DR	ASO21DPC	0005814413-1	C3	C	3	NM_003181	T	T, brachyury homolog (mouse)	6862	s13703	0.1 nmole	4	http://www.ambion.com/catalog/exon_sirna.php?id=13703	CGGUGACUGCUUAUCAGAAtt	UUCUGAUAAGCAGUCACCGct						00CSI0B6J1
AMO2074Q	CPF201DR	Empty Well	0005814413-1	C4	C	4
AMO2074Q	CPF201DR	Empty Well	0005814413-1	C5	C	5
AMO2074Q	CPF201DR	ASO21DPD	0005814413-1	C6	C	6	NM_001558	IL10RA	interleukin 10 receptor, alpha	3587	s7344	0.1 nmole	Not Determined	Not Available	GGAGAUGCCUGGUUGAUGAtt	UCAUCAACCAGGCAUCUCCcg						00CSI0B97P
AMO2074Q	CPF201DR	ASO21DPE	0005814413-1	C7	C	7	NM_001558	IL10RA	interleukin 10 receptor, alpha	3587	s7345	0.1 nmole	Not Determined	Not Available	GGCAUUGACUUAGUUCAAAtt	UUUGAACUAAGUCAAUGCCac						00CSI0BMTZ
AMO2074Q	CPF201DR	Empty Well	0005814413-1	C8	C	8
AMO2074Q	CPF201DR	Empty Well	0005814413-1	C9	C	9
AMO2074Q	CPF201DR	ASO21DPF	0005814413-1	C10	C	10	NM_001859	SLC31A1	solute carrier family 31 (copper transporters), member 1	1317	s3378	0.1 nmole	Not Determined	Not Available	AGUCAGCAUUCGCUACAAUtt	AUUGUAGCGAAUGCUGACUtg						00CSI0BQU8
AMO2074Q	CPF201DR	ASO21DPG	0005814413-1	C11	C	11	NM_001421	ELF4	E74-like factor 4 (ets domain transcription factor)	2000	s4626	0.1 nmole	Not Determined	Not Available	GCGGAAGUCUUACUCAAUAtt	UAUUGAGUAAGACUUCCGCgg						00CSI0B5AL
AMO2074Q	CPF201DR	ASO21DPH	0005814413-1	C12	C	12	NM_002251	KCNS1	potassium voltage-gated channel, delayed-rectifier, subfamily S, member 1	3787	s7813	0.1 nmole	5	http://www.ambion.com/catalog/exon_sirna.php?id=7813	GCAACCACCAAGAGUUUGAtt	UCAAACUCUUGGUGGUUGCtg						00CSI0BX5Z
AMO2074Q	CPF201DR	ASO21DPI	0005814413-1	D1	D	1	NM_001039573	SEC14L1	SEC14-like 1 (S. cerevisiae)	6397	s12666	0.1 nmole	Not Determined	Not Available	GUCCGUUCAUUGAUGACAAtt	UUGUCAUCAAUGAACGGACta						00CSI0AOJB
AMO2074Q	CPF201DR	ASO21DPJ	0005814413-1	D2	D	2	NM_000748	CHRNB2	cholinergic receptor, nicotinic, beta 2 (neuronal)	1141	s3058	0.1 nmole	5	http://www.ambion.com/catalog/exon_sirna.php?id=3058	CAUGCAAGAUUGAAGUAAAtt	UUUACUUCAAUCUUGCAUGcg						00CSI0B4OB
AMO2074Q	CPF201DR	ASO21DPK	0005814413-1	D3	D	3	NM_003204	NFE2L1	nuclear factor (erythroid-derived 2)-like 1	4779	s9488	0.1 nmole	Not Determined	Not Available	GCUGCGAGAUGAGAACGGAtt	UCCGUUCUCAUCUCGCAGCcg						00CSI0C2GM
AMO2074Q	CPF201DR	ASO21DPL	0005814413-1	D4	D	4	NM_032989	BAD	BCL2-associated agonist of cell death	572	s1861	0.1 nmole	Not Determined	Not Available	GGAGGAUGAGUGACGAGUUtt	AACUCGUCACUCAUCCUCCgg						00CSI0B93T
AMO2074Q	CPF201DR	ASO21DPM	0005814413-1	D5	D	5	NM_003957	BRSK2	BR serine/threonine kinase 2	9024	s17197	0.1 nmole	11	http://www.ambion.com/catalog/exon_sirna.php?id=17197	CGGAAAGAAAGGUACCCGAtt	UCGGGUACCUUUCUUUCCGgt						00CSI0BAUH
AMO2074Q	CPF201DR	ASO21DPN	0005814413-1	D6	D	6	NM_006383	CIB2	calcium and integrin binding family member 2	10518	s20613	0.1 nmole	1	http://www.ambion.com/catalog/exon_sirna.php?id=20613	GACUGCACCUUCUUCAAUAtt	UAUUGAAGAAGGUGCAGUCct						00CSI0BBH6
AMO2074Q	CPF201DR	ASO21DPO	0005814413-1	D7	D	7	NM_006383	CIB2	calcium and integrin binding family member 2	10518	s20614	0.1 nmole	6	http://www.ambion.com/catalog/exon_sirna.php?id=20614	GGAAAAGCAGAUAACCCAAtt	UUGGGUUAUCUGCUUUUCCct						00CSI0BDKQ
AMO2074Q	CPF201DR	ASO21DPP	0005814413-1	D8	D	8	NM_024560	ACSS3	acyl-CoA synthetase short-chain family member 3	79611	s35911	0.1 nmole	15	http://www.ambion.com/catalog/exon_sirna.php?id=35911	GAUAACUUCUACAAUUGAAtt	UUCAAUUGUAGAAGUUAUCtt						00CSI0BZKO
AMO2074Q	CPF201DR	ASO21DPQ	0005814413-1	D9	D	9	NM_006986	MAGED1	melanoma antigen family D, 1	9500	s18216	0.1 nmole	12,13,12	http://www.ambion.com/catalog/exon_sirna.php?id=18216	CAGAUUCCCUCAGACCUUUtt	AAAGGUCUGAGGGAAUCUGga						00CSI0BOM2
AMO2074Q	CPF201DR	Empty Well	0005814413-1	D10	D	10
AMO2074Q	CPF201DR	ASO21DPR	0005814413-1	D11	D	11	NM_032989	BAD	BCL2-associated agonist of cell death	572	s1862	0.1 nmole	Not Determined	Not Available	GCAACGCAGAUGCGGCAAAtt	UUUGCCGCAUCUGCGUUGCtg						00CSI0FP4O
AMO2074Q	CPF201DR	ASO21DPS	0005814413-1	D12	D	12	NM_003132	SRM	spermidine synthase	6723	s13430	0.1 nmole	4	http://www.ambion.com/catalog/exon_sirna.php?id=13430	ACAUGUGGGUGACGGUUUUtt	AAAACCGUCACCCACAUGUag						00CSI0B6HW
AMO2074Q	CPF201DR	ASO21DPT	0005814413-1	E1	E	1	NM_001001331	ATP2B2	ATPase, Ca++ transporting, plasma membrane 2	491	s1752	0.1 nmole	Not Determined	Not Available	CGUCAUCCCUCAACAAGAAtt	UUCUUGUUGAGGGAUGACGgc						00CSI0B4NH
AMO2074Q	CPF201DR	ASO21DPU	0005814413-1	E2	E	2	NM_000775	CYP2J2	cytochrome P450, family 2, subfamily J, polypeptide 2	1573	s3844	0.1 nmole	5	http://www.ambion.com/catalog/exon_sirna.php?id=3844	GAGACUUUAUUGAUGCUUAtt	UAAGCAUCAAUAAAGUCUCtt						00CSI0BN6E
AMO2074Q	CPF201DR	Empty Well	0005814413-1	E3	E	3
AMO2074Q	CPF201DR	ASO21DPV	0005814413-1	E4	E	4	NM_001098	ACO2	aconitase 2, mitochondrial	50	s921	0.1 nmole	2	http://www.ambion.com/catalog/exon_sirna.php?id=921	CAUCCAUUAUGACCUGCUAtt	UAGCAGGUCAUAAUGGAUGta						00CSI0BV30
AMO2074Q	CPF201DR	ASO21DPW	0005814413-1	E5	E	5	NM_005810	KLRG1	killer cell lectin-like receptor subfamily G, member 1	10219	s19934	0.1 nmole	4	http://www.ambion.com/catalog/exon_sirna.php?id=19934	GGAUUGGUCUGAGGAACAAtt	UUGUUCCUCAGACCAAUCCag						00CSI0B5VQ
AMO2074Q	CPF201DR	ASO21DPX	0005814413-1	E6	E	6	NM_194458	UBE2J2	ubiquitin-conjugating enzyme E2, J2	118424	s42189	0.1 nmole	7,8,6,7	http://www.ambion.com/catalog/exon_sirna.php?id=42189	GCACAAGACGAACUCAGUAtt	UACUGAGUUCGUCUUGUGCtt						00CSI208F5
AMO2074Q	CPF201DR	ASO21DPY	0005814413-1	E7	E	7	NM_015959	TXNDC14	thioredoxin domain containing 14	51075	s27363	0.1 nmole	Not Determined	Not Available	AGGAGAAUGUGAUCCGAGAtt	UCUCGGAUCACAUUCUCCUca						00CSI0BXXR
AMO2074Q	CPF201DR	ASO21DPZ	0005814413-1	E8	E	8	NM_004257	TGFBRAP1	transforming growth factor, beta receptor associated protein 1	9392	s17973	0.1 nmole	Not Determined	Not Available	CGCUCAGACCUGUAUGAAUtt	AUUCAUACAGGUCUGAGCGtg						00CSI0AGUI
AMO2074Q	CPF201DR	ASO21DQ0	0005814413-1	E9	E	9	NM_003632	CNTNAP1	contactin associated protein 1	8506	s16160	0.1 nmole	Not Determined	Not Available	GAACUGUCCGAAUCUAAUUtt	AAUUAGAUUCGGACAGUUCtc						00CSI0B7EB
AMO2074Q	CPF201DR	ASO21DQ1	0005814413-1	E10	E	10	NM_032989	BAD	BCL2-associated agonist of cell death	572	s1863	0.1 nmole	Not Determined	Not Available	GGCCUAUGCAAAAAGAGGAtt	UCCUCUUUUUGCAUAGGCCtg						00CSI0BV8F
AMO2074Q	CPF201DR	ASO21DQ2	0005814413-1	E11	E	11	NM_006492	ALX3	ALX homeobox 3	257	s1305	0.1 nmole	4	http://www.ambion.com/catalog/exon_sirna.php?id=1305	AGAUGGUGACUAUAAGUCUtt	AGACUUAUAGUCACCAUCUga						00CSI0BYIE
AMO2074Q	CPF201DR	ASO21DQ3	0005814413-1	E12	E	12	NM_001634	AMD1	adenosylmethionine decarboxylase 1	262	s1314	0.1 nmole	5,8	http://www.ambion.com/catalog/exon_sirna.php?id=1314	AUGUUAGCUUUGAAACAAAtt	UUUGUUUCAAAGCUAACAUaa						00CSI0B8SG
AMO2074Q	CPF201DR	ASO21DQ4	0005814413-1	F1	F	1	NM_005171	ATF1	activating transcription factor 1	466	s1696	0.1 nmole	Not Determined	Not Available	GAAUGUCGCAGAAAGAAGAtt	UCUUCUUUCUGCGACAUUCtc						00CSI0B933
AMO2074Q	CPF201DR	ASO21DQ5	0005814413-1	F2	F	2	NM_000104	CYP1B1	cytochrome P450, family 1, subfamily B, polypeptide 1	1545	s3805	0.1 nmole	Not Determined	Not Available	CCCAAGUCAUUUAAAGUCAtt	UGACUUUAAAUGACUUGGGtt						00CSI0BN62
AMO2074Q	CPF201DR	ASO21DQ6	0005814413-1	F3	F	3	NM_014112	TRPS1	trichorhinophalangeal syndrome I	7227	s14428	0.1 nmole	4	http://www.ambion.com/catalog/exon_sirna.php?id=14428	GGAGAGACAAUGACCAAGAtt	UCUUGGUCAUUGUCUCUCCtt						00CSI0BODS
AMO2074Q	CPF201DR	Empty Well	0005814413-1	F4	F	4
AMO2074Q	CPF201DR	Empty Well	0005814413-1	F5	F	5
AMO2074Q	CPF201DR	ASO21DQ7	0005814413-1	F6	F	6	NM_004776	B4GALT5	UDP-Gal:betaGlcNAc beta 1,4- galactosyltransferase, polypeptide 5	9334	s17844	0.1 nmole	Not Determined	Not Available	GGGACAACGUGAGAACAAUtt	AUUGUUCUCACGUUGUCCCgg						00CSI0B7C9
AMO2074Q	CPF201DR	ASO21DQ8	0005814413-1	F7	F	7	NM_172201	KCNE2	potassium voltage-gated channel, Isk-related family, member 2	9992	s19415	0.1 nmole	2	http://www.ambion.com/catalog/exon_sirna.php?id=19415	UGGUGAUGAUUGGAAUGUUtt	AACAUUCCAAUCAUCACCAtg						00CSI0B6AP
AMO2074Q	CPF201DR	Empty Well	0005814413-1	F8	F	8
AMO2074Q	CPF201DR	Empty Well	0005814413-1	F9	F	9
AMO2074Q	CPF201DR	ASO21DQ9	0005814413-1	F10	F	10	NM_003132	SRM	spermidine synthase	6723	s13431	0.1 nmole	4	http://www.ambion.com/catalog/exon_sirna.php?id=13431	GCCUUCGACGUGAUCAUCAtt	UGAUGAUCACGUCGAAGGCat						00CSI0DLUJ
AMO2074Q	CPF201DR	ASO21DQA	0005814413-1	F11	F	11	NM_020208	SLC6A20	solute carrier family 6 (proline IMINO transporter), member 20	54716	s29341	0.1 nmole	Not Determined	Not Available	UCAUCAUGCUUAUCGUGGAtt	UCCACGAUAAGCAUGAUGAtg						00CSI0B9YJ
AMO2074Q	CPF201DR	ASO21DQB	0005814413-1	F12	F	12	NM_000748	CHRNB2	cholinergic receptor, nicotinic, beta 2 (neuronal)	1141	s3059	0.1 nmole	5	http://www.ambion.com/catalog/exon_sirna.php?id=3059	GGUGUCCUUCUAUUCCAAUtt	AUUGGAAUAGAAGGACACCtc						00CSI0BRV1
AMO2074Q	CPF201DR	ASO21DQC	0005814413-1	G1	G	1	NM_001039573	SEC14L1	SEC14-like 1 (S. cerevisiae)	6397	s12667	0.1 nmole	Not Determined	Not Available	GGAUUUCGACGUGUGCAAAtt	UUUGCACACGUCGAAAUCCca						00CSI0BKBZ
AMO2074Q	CPF201DR	ASO21DQD	0005814413-1	G2	G	2	NM_004359	CDC34	cell division cycle 34	997	s2762	0.1 nmole	5	http://www.ambion.com/catalog/exon_sirna.php?id=2762	AGUACUGCGUGAAGACCAAtt	UUGGUCUUCACGCAGUACUcg						00CSI0BMZ4
AMO2074Q	CPF201DR	ASO21DQE	0005814413-1	G3	G	3	NM_005550	KIFC3	kinesin family member C3	3801	s7843	0.1 nmole	11	http://www.ambion.com/catalog/exon_sirna.php?id=7843	CCAAUGCUGUGACUUUCGAtt	UCGAAAGUCACAGCAUUGGtg						00CSI0BMW8
AMO2074Q	CPF201DR	ASO21DQF	0005814413-1	G4	G	4	NM_003957	BRSK2	BR serine/threonine kinase 2	9024	s17198	0.1 nmole	18	http://www.ambion.com/catalog/exon_sirna.php?id=17198	GCACUUGUCAGACACCACUtt	AGUGGUGUCUGACAAGUGCtg						00CSI0BD80
AMO2074Q	CPF201DR	ASO21DQG	0005814413-1	G5	G	5	NM_003132	SRM	spermidine synthase	6723	s13432	0.1 nmole	4	http://www.ambion.com/catalog/exon_sirna.php?id=13432	UCGACGUGAUCAUCACUGAtt	UCAGUGAUGAUCACGUCGAag						00CSI0BP12
AMO2074Q	CPF201DR	ASO21DQH	0005814413-1	G6	G	6	NM_005030	PLK1	polo-like kinase 1	5347	s448	0.1 nmole	5	http://www.ambion.com/catalog/exon_sirna.php?id=448	CCAUUAACGAGCUGCUUAAtt	UUAAGCAGCUCGUUAAUGGtt						00CSI0D19T
AMO2074Q	CPF201DR	ASO21DQI	0005814413-1	G7	G	7	NM_004253	PLAA	phospholipase A2-activating protein	9373	s17934	0.1 nmole	Not Determined	Not Available	GCGAGUGUCUUGAAGUAUAtt	UAUACUUCAAGACACUCGCca						00CSI0BR3Q
AMO2074Q	CPF201DR	ASO21DQJ	0005814413-1	G8	G	8	NM_014502	PRPF19	PRP19/PSO4 pre-mRNA processing factor 19 homolog (S. cerevisiae)	27339	s26185	0.1 nmole	Not Determined	Not Available	GCAGCUCAUCGACAUCAAAtt	UUUGAUGUCGAUGAGCUGCtc						00CSI0FSQ8
AMO2074Q	CPF201DR	ASO21DQK	0005814413-1	G9	G	9	NM_004976	KCNC1	potassium voltage-gated channel, Shaw-related subfamily, member 1	3746	s7703	0.1 nmole	Not Determined	Not Available	CGGGAUGUAUUACUCCUUAtt	UAAGGAGUAAUACAUCCCGaa						00CSI0B6WG
AMO2074Q	CPF201DR	ASO21DQL	0005814413-1	G10	G	10	NM_181673	OGT	O-linked N-acetylglucosamine (GlcNAc) transferase (UDP-N-acetylglucosamine:polypeptide-N-acetylglucosaminyl transferase)	8473	s16093	0.1 nmole	Not Determined	Not Available	GCAGUUCGCUUGUAUCGUAtt	UACGAUACAAGCGAACUGCct						00CSI0B7DX
AMO2074Q	CPF201DR	ASO21DQM	0005814413-1	G11	G	11	NM_024560	ACSS3	acyl-CoA synthetase short-chain family member 3	79611	s35912	0.1 nmole	2	http://www.ambion.com/catalog/exon_sirna.php?id=35912	CGUUGAUCGUCAUAUUGAAtt	UUCAAUAUGACGAUCAACGgc						00CSI0ARSY
AMO2074Q	CPF201DR	ASO21DQN	0005814413-1	G12	G	12	NM_024504	PRDM14	PR domain containing 14	63978	s34352	0.1 nmole	6	http://www.ambion.com/catalog/exon_sirna.php?id=34352	GGCUACAGAUGUGAAAGAUtt	AUCUUUCACAUCUGUAGCCtt						00CSI0C4QR
AMO2074Q	CPF201DR	Empty Well	0005814413-1	H1	H	1
AMO2074Q	CPF201DR	Empty Well	0005814413-1	H2	H	2
AMO2074Q	CPF201DR	ASO21DQO	0005814413-1	H3	H	3	NM_001177	ARL1	ADP-ribosylation factor-like 1	400	s1601	0.1 nmole	3	http://www.ambion.com/catalog/exon_sirna.php?id=1601	GUGACGUACAAAAACCUUAtt	UAAGGUUUUUGUACGUCACcg						00CSI0BYKX
AMO2074Q	CPF201DR	ASO21DQP	0005814413-1	H4	H	4	NM_013955	NOX1	NADPH oxidase 1	27035	s25726	0.1 nmole	Not Determined	Not Available	GGUUAGGGCUGAAUGUUUUtt	AAAACAUUCAGCCCUAACCaa						00CSI0BA5A
AMO2074Q	CPF201DR	ASO21DQQ	0005814413-1	H5	H	5	NM_005781	TNK2	tyrosine kinase, non-receptor, 2	10188	s19850	0.1 nmole	3,3	http://www.ambion.com/catalog/exon_sirna.php?id=19850	GGUGUUCAGUGGAAAGCGAtt	UCGCUUUCCACUGAACACCtt						00CSI208F2
AMO2074Q	CPF201DR	ASO21DQR	0005814413-1	H6	H	6	NM_001718	BMP6	bone morphogenetic protein 6	654	s2032	0.1 nmole	2	http://www.ambion.com/catalog/exon_sirna.php?id=2032	ACUUAUCCCAGAUUCCUGAtt	UCAGGAAUCUGGGAUAAGUtg						00CSI0B8E2
AMO2074Q	CPF201DR	ASO21DQS	0005814413-1	H7	H	7	NM_004223	UBE2L6	ubiquitin-conjugating enzyme E2L 6	9246	s17679	0.1 nmole	3,3	http://www.ambion.com/catalog/exon_sirna.php?id=17679	CAACCUCCCUACCACCUGAtt	UCAGGUGGUAGGGAGGUUGgt						00CSI0BVOP
AMO2074Q	CPF201DR	ASO21DQT	0005814413-1	H8	H	8	NM_003170	SUPT6H	suppressor of Ty 6 homolog (S. cerevisiae)	6830	s13635	0.1 nmole	26	http://www.ambion.com/catalog/exon_sirna.php?id=13635	GAGCUGAGCUGUCGAUAUAtt	UAUAUCGACAGCUCAGCUCtg						00CSI0BP03
AMO2074Q	CPF201DR	ASO21DQU	0005814413-1	H9	H	9	NM_194458	UBE2J2	ubiquitin-conjugating enzyme E2, J2	118424	s42190	0.1 nmole	4,5,3,4	http://www.ambion.com/catalog/exon_sirna.php?id=42190	CAAACCUCCCAGUAUCUAUtt	AUAGAUACUGGGAGGUUUGaa						00CSI0FSPU
AMO2074Q	CPF201DR	ASO21DQV	0005814413-1	H10	H	10	NM_003286	TOP1	topoisomerase (DNA) I	7150	s14304	0.1 nmole	16	http://www.ambion.com/catalog/exon_sirna.php?id=14304	GGAUGAUCUUUUUGAUAGAtt	UCUAUCAAAAAGAUCAUCCtc						00CSI0D35K
AMO2074Q	CPF201DR	Empty Well	0005814413-1	H11	H	11
AMO2074Q	CPF201DR	Empty Well	0005814413-1	H12	H	12
AMO2074Q	CPF201DS	Empty Well	0005814413-2	A1	A	1
AMO2074Q	CPF201DS	Empty Well	0005814413-2	A2	A	2
AMO2074Q	CPF201DS	ASO21DQW	0005814413-2	A3	A	3	NM_018448	CAND1	cullin-associated and neddylation-dissociated 1	55832	s31616	0.1 nmole	Not Determined	Not Available	GGCUAUUUCCUGUAUGGGAtt	UCCCAUACAGGAAAUAGCCct						00CSI0C1MU
AMO2074Q	CPF201DS	ASO21DQX	0005814413-2	A4	A	4	NM_002952	RPS2	ribosomal protein S2	6187	s12252	0.1 nmole	7	http://www.ambion.com/catalog/exon_sirna.php?id=12252	CCAAGUCUCCCUAUCAGGAtt	UCCUGAUAGGGAGACUUGGtg						00CSI0E5EB
AMO2074Q	CPF201DS	ASO21DQY	0005814413-2	A5	A	5	NM_004223	UBE2L6	ubiquitin-conjugating enzyme E2L 6	9246	s17679	0.1 nmole	3,3	http://www.ambion.com/catalog/exon_sirna.php?id=17679	CAACCUCCCUACCACCUGAtt	UCAGGUGGUAGGGAGGUUGgt						00CSI0BVOP
AMO2074Q	CPF201DS	ASO21DQZ	0005814413-2	A6	A	6	NM_004169	SHMT1	serine hydroxymethyltransferase 1 (soluble)	6470	s12820	0.1 nmole	5,5	http://www.ambion.com/catalog/exon_sirna.php?id=12820	CCUACAAGGUGAACCCAGAtt	UCUGGGUUCACCUUGUAGGgc						00CSI0B6D1
AMO2074Q	CPF201DS	ASO21DR0	0005814413-2	A7	A	7	NM_016066	GLRX2	glutaredoxin 2	51022	s27259	0.1 nmole	3,3	http://www.ambion.com/catalog/exon_sirna.php?id=27259	CCAAGAUGCUCUUUACAAAtt	UUUGUAAAGAGCAUCUUGGaa						00CSI0B4VQ
AMO2074Q	CPF201DS	ASO21DR1	0005814413-2	A8	A	8	NM_001558	IL10RA	interleukin 10 receptor, alpha	3587	s7344	0.1 nmole	Not Determined	Not Available	GGAGAUGCCUGGUUGAUGAtt	UCAUCAACCAGGCAUCUCCcg						00CSI0B97P
AMO2074Q	CPF201DS	ASO21DR2	0005814413-2	A9	A	9	NM_014501	UBE2S	ubiquitin-conjugating enzyme E2S	27338	s26181	0.1 nmole	2	http://www.ambion.com/catalog/exon_sirna.php?id=26181	AGGUCUUUCCCAACGAGGAtt	UCCUCGUUGGGAAAGACCUtg						00CSI0BWE0
AMO2074Q	CPF201DS	ASO21DR3	0005814413-2	A10	A	10	NM_001922	DCT	dopachrome tautomerase (dopachrome delta-isomerase, tyrosine-related protein 2)	1638	s3970	0.1 nmole	Not Determined	Not Available	GCUUUGGAAGGGUUUGAUAtt	UAUCAAACCCUUCCAAAGCat						00CSI0BN7E
AMO2074Q	CPF201DS	Empty Well	0005814413-2	A11	A	11
AMO2074Q	CPF201DS	Empty Well	0005814413-2	A12	A	12
AMO2074Q	CPF201DS	ASO21DR4	0005814413-2	B1	B	1	NM_007285	GABARAPL2	GABA(A) receptor-associated protein-like 2	11345	s22385	0.1 nmole	4	http://www.ambion.com/catalog/exon_sirna.php?id=22385	CAGCUUUACGAGAAGGAAAtt	UUUCCUUCUCGUAAAGCUGtc						00CSI0DYP9
AMO2074Q	CPF201DS	ASO21DR5	0005814413-2	B2	B	2	NM_002952	RPS2	ribosomal protein S2	6187	s12253	0.1 nmole	6	http://www.ambion.com/catalog/exon_sirna.php?id=12253	UCUCCGCACCUGUGCCUAAtt	UUAGGCACAGGUGCGGAGAcg						00CSI0E5FA
AMO2074Q	CPF201DS	ASO21DR6	0005814413-2	B3	B	3	NM_130801	MEN1	multiple endocrine neoplasia I	4221	s8682	0.1 nmole	Not Determined	Not Available	GAAGGUCUCCGAUGUCAUAtt	UAUGACAUCGGAGACCUUCtt						00CSI0AGOE
AMO2074Q	CPF201DS	ASO21DR7	0005814413-2	B4	B	4	NM_000954	PTGDS	prostaglandin D2 synthase 21kDa (brain)	5730	s11446	0.1 nmole	5	http://www.ambion.com/catalog/exon_sirna.php?id=11446	GGGCUGAGUUAAAGGAGAAtt	UUCUCCUUUAACUCAGCCCtg						00CSI0B6QA
AMO2074Q	CPF201DS	ASO21DR8	0005814413-2	B5	B	5	NM_001421	ELF4	E74-like factor 4 (ets domain transcription factor)	2000	s4626	0.1 nmole	Not Determined	Not Available	GCGGAAGUCUUACUCAAUAtt	UAUUGAGUAAGACUUCCGCgg						00CSI0B5AL
AMO2074Q	CPF201DS	ASO21DR9	0005814413-2	B6	B	6	NM_020208	SLC6A20	solute carrier family 6 (proline IMINO transporter), member 20	54716	s29341	0.1 nmole	Not Determined	Not Available	UCAUCAUGCUUAUCGUGGAtt	UCCACGAUAAGCAUGAUGAtg						00CSI0B9YJ
AMO2074Q	CPF201DS	ASO21DRA	0005814413-2	B7	B	7	NM_003204	NFE2L1	nuclear factor (erythroid-derived 2)-like 1	4779	s9488	0.1 nmole	Not Determined	Not Available	GCUGCGAGAUGAGAACGGAtt	UCCGUUCUCAUCUCGCAGCcg						00CSI0C2GM
AMO2074Q	CPF201DS	ASO21DRB	0005814413-2	B8	B	8	NM_016011	MECR	mitochondrial trans-2-enoyl-CoA reductase	51102	s27434	0.1 nmole	5,5	http://www.ambion.com/catalog/exon_sirna.php?id=27434	ACAGACCUGAUAUCCAGAAtt	UUCUGGAUAUCAGGUCUGUct						00CSI0B4WA
AMO2074Q	CPF201DS	ASO21DRC	0005814413-2	B9	B	9	NM_007005	TLE4	transducin-like enhancer of split 4 (E(sp1) homolog, Drosophila)	7091	s14176	0.1 nmole	4	http://www.ambion.com/catalog/exon_sirna.php?id=14176	GGUUGAAUAUAGAAAUGCAtt	UGCAUUUCUAUAUUCAACCca						00CSI0AGJ8
AMO2074Q	CPF201DS	ASO21DRD	0005814413-2	B10	B	10	NM_014501	UBE2S	ubiquitin-conjugating enzyme E2S	27338	s26182	0.1 nmole	4	http://www.ambion.com/catalog/exon_sirna.php?id=26182	GCCUGCUGAUCCACCCUAAtt	UUAGGGUGGAUCAGCAGGCac						00CSI0BT40
AMO2074Q	CPF201DS	ASO21DRE	0005814413-2	B11	B	11	NM_005891	ACAT2	acetyl-Coenzyme A acetyltransferase 2	39	s903	0.1 nmole	Not Determined	Not Available	AAAGCAAGCUGUUACAAAAtt	UUUUGUAACAGCUUGCUUUat						00CSI0BV33
AMO2074Q	CPF201DS	ASO21DRF	0005814413-2	B12	B	12	NM_000104	CYP1B1	cytochrome P450, family 1, subfamily B, polypeptide 1	1545	s3805	0.1 nmole	Not Determined	Not Available	CCCAAGUCAUUUAAAGUCAtt	UGACUUUAAAUGACUUGGGtt						00CSI0BN62
AMO2074Q	CPF201DS	ASO21DRG	0005814413-2	C1	C	1	NM_000670	ADH4	alcohol dehydrogenase 4 (class II), pi polypeptide	127	s1067	0.1 nmole	7	http://www.ambion.com/catalog/exon_sirna.php?id=1067	CGGCCGUACUAUAAAUGGAtt	UCCAUUUAUAGUACGGCCGat						00CSI0B4TF
AMO2074Q	CPF201DS	ASO21DRH	0005814413-2	C2	C	2	NM_005168	RND3	Rho family GTPase 3	390	s1577	0.1 nmole	2	http://www.ambion.com/catalog/exon_sirna.php?id=1577	GAACGUGAAAUGCAAGAUAtt	UAUCUUGCAUUUCACGUUCtg						00CSI0COHS
AMO2074Q	CPF201DS	ASO21DRI	0005814413-2	C3	C	3	NM_031296	RAB33B	RAB33B, member RAS oncogene family	83452	s37937	0.1 nmole	2	http://www.ambion.com/catalog/exon_sirna.php?id=37937	CCUACCAUCUUGGAUAGAAtt	UUCUAUCCAAGAUGGUAGGct						00CSI0BP1L
AMO2074Q	CPF201DS	Empty Well	0005814413-2	C4	C	4
AMO2074Q	CPF201DS	Empty Well	0005814413-2	C5	C	5
AMO2074Q	CPF201DS	ASO21DRJ	0005814413-2	C6	C	6	NM_014112	TRPS1	trichorhinophalangeal syndrome I	7227	s14427	0.1 nmole	4	http://www.ambion.com/catalog/exon_sirna.php?id=14427	CCAUAACAUUCACAAGUGUtt	ACACUUGUGAAUGUUAUGGag						00CSI0B67X
AMO2074Q	CPF201DS	ASO21DRK	0005814413-2	C7	C	7	NM_003242	TGFBR2	transforming growth factor, beta receptor II (70/80kDa)	7048	s14077	0.1 nmole	5,4	http://www.ambion.com/catalog/exon_sirna.php?id=14077	CCAGCAAUCCUGACUUGUUtt	AACAAGUCAGGAUUGCUGGtg						00CSI0DPY8
AMO2074Q	CPF201DS	Empty Well	0005814413-2	C8	C	8
AMO2074Q	CPF201DS	Empty Well	0005814413-2	C9	C	9
AMO2074Q	CPF201DS	ASO21DRL	0005814413-2	C10	C	10	NM_207102	FBXW12	F-box and WD repeat domain containing 12	285231	s49856	0.1 nmole	Not Determined	Not Available	CCGCAUAACUUUAUCUACAtt	UGUAGAUAAAGUUAUGCGGct						00CSI0AKYN
AMO2074Q	CPF201DS	ASO21DRM	0005814413-2	C11	C	11	NM_002806	PSMC6	proteasome (prosome, macropain) 26S subunit, ATPase, 6	5706	s11383	0.1 nmole	Not Determined	Not Available	CACUAACUAUCAUGAGAUAtt	UAUCUCAUGAUAGUUAGUGta						00CSI0FQJF
AMO2074Q	CPF201DS	ASO21DRN	0005814413-2	C12	C	12	NM_002806	PSMC6	proteasome (prosome, macropain) 26S subunit, ATPase, 6	5706	s11385	0.1 nmole	Not Determined	Not Available	GCAAGAUUAGACAUACUGAtt	UCAGUAUGUCUAAUCUUGCtt						00CSI0FRTL
AMO2074Q	CPF201DS	ASO21DRO	0005814413-2	D1	D	1	NM_004169	SHMT1	serine hydroxymethyltransferase 1 (soluble)	6470	s12821	0.1 nmole	5,5	http://www.ambion.com/catalog/exon_sirna.php?id=12821	GGUUCAUGACAGACAAGAAtt	UUCUUGUCUGUCAUGAACCca						00CSI0BRDD
AMO2074Q	CPF201DS	ASO21DRP	0005814413-2	D2	D	2	NM_003334	UBA1	ubiquitin-like modifier activating enzyme 1	7317	s599	0.1 nmole	Not Determined	Not Available	GCGCAUCUAUGAUGACGAUtt	AUCGUCAUCAUAGAUGCGCtc						00CSI0BOEL
AMO2074Q	CPF201DS	ASO21DRQ	0005814413-2	D3	D	3	NM_005810	KLRG1	killer cell lectin-like receptor subfamily G, member 1	10219	s19934	0.1 nmole	4	http://www.ambion.com/catalog/exon_sirna.php?id=19934	GGAUUGGUCUGAGGAACAAtt	UUGUUCCUCAGACCAAUCCag						00CSI0B5VQ
AMO2074Q	CPF201DS	ASO21DRR	0005814413-2	D4	D	4	NM_002968	SALL1	sal-like 1 (Drosophila)	6299	s12464	0.1 nmole	2	http://www.ambion.com/catalog/exon_sirna.php?id=12464	GCAGCGACCUUUCAGAACAtt	UGUUCUGAAAGGUCGCUGCag						00CSI0BY5H
AMO2074Q	CPF201DS	ASO21DRS	0005814413-2	D5	D	5	NM_182569	GDPD1	glycerophosphodiester phosphodiesterase domain containing 1	284161	s49518	0.1 nmole	Not Determined	Not Available	GCCUUUCAGCAUGCGGUUAtt	UAACCGCAUGCUGAAAGGCtg						00CSI0BCGF
AMO2074Q	CPF201DS	ASO21DRT	0005814413-2	D6	D	6	NM_000855	GUCY1A2	guanylate cyclase 1, soluble, alpha 2	2977	s6331	0.1 nmole	3	http://www.ambion.com/catalog/exon_sirna.php?id=6331	CCACAAUAUCUCUAACAGAtt	UCUGUUAGAGAUAUUGUGGaa						00CSI0BMOH
AMO2074Q	CPF201DS	ASO21DRU	0005814413-2	D7	D	7	NM_005781	TNK2	tyrosine kinase, non-receptor, 2	10188	s19850	0.1 nmole	3,3	http://www.ambion.com/catalog/exon_sirna.php?id=19850	GGUGUUCAGUGGAAAGCGAtt	UCGCUUUCCACUGAACACCtt						00CSI208F2
AMO2074Q	CPF201DS	ASO21DRV	0005814413-2	D8	D	8	NM_003286	TOP1	topoisomerase (DNA) I	7150	s14304	0.1 nmole	16	http://www.ambion.com/catalog/exon_sirna.php?id=14304	GGAUGAUCUUUUUGAUAGAtt	UCUAUCAAAAAGAUCAUCCtc						00CSI0D35K
AMO2074Q	CPF201DS	ASO21DRW	0005814413-2	D9	D	9	NM_001469	XRCC6	X-ray repair complementing defective repair in Chinese hamster cells 6	2547	s5455	0.1 nmole	3	http://www.ambion.com/catalog/exon_sirna.php?id=5455	GAGUGAAGAUGAGUUGACAtt	UGUCAACUCAUCUUCACUCtg						00CSI0FFOH
AMO2074Q	CPF201DS	Empty Well	0005814413-2	D10	D	10
AMO2074Q	CPF201DS	ASO21DRX	0005814413-2	D11	D	11	NM_006986	MAGED1	melanoma antigen family D, 1	9500	s18215	0.1 nmole	6,7,6	http://www.ambion.com/catalog/exon_sirna.php?id=18215	CAUGCUUUGUCCUAGAGAAtt	UUCUCUAGGACAAAGCAUGca						00CSI0BAL2
AMO2074Q	CPF201DS	ASO21DRY	0005814413-2	D12	D	12	NM_005550	KIFC3	kinesin family member C3	3801	s7843	0.1 nmole	11	http://www.ambion.com/catalog/exon_sirna.php?id=7843	CCAAUGCUGUGACUUUCGAtt	UCGAAAGUCACAGCAUUGGtg						00CSI0BMW8
AMO2074Q	CPF201DS	ASO21DRZ	0005814413-2	E1	E	1	NM_001421	ELF4	E74-like factor 4 (ets domain transcription factor)	2000	s4627	0.1 nmole	Not Determined	Not Available	CCAUCUAUCUGUGGGAGUUtt	AACUCCCACAGAUAGAUGGtg						00CSI0BNRE
AMO2074Q	CPF201DS	ASO21DS0	0005814413-2	E2	E	2	NM_016011	MECR	mitochondrial trans-2-enoyl-CoA reductase	51102	s27435	0.1 nmole	3,3	http://www.ambion.com/catalog/exon_sirna.php?id=27435	GGAACGAAGGUGUUGCACAtt	UGUGCAACACCUUCGUUCCct						00CSI0BXY0
AMO2074Q	CPF201DS	Empty Well	0005814413-2	E3	E	3
AMO2074Q	CPF201DS	ASO21DS1	0005814413-2	E4	E	4	NM_000709	BCKDHA	branched chain keto acid dehydrogenase E1, alpha polypeptide	593	s1909	0.1 nmole	Not Determined	Not Available	UGACACUGCUUAACACCAUtt	AUGGUGUUAAGCAGUGUCAtg						00CSI0B940
AMO2074Q	CPF201DS	ASO21DS2	0005814413-2	E5	E	5	NM_003557	PIP5K1A	phosphatidylinositol-4-phosphate 5-kinase, type I, alpha	8394	s15930	0.1 nmole	7	http://www.ambion.com/catalog/exon_sirna.php?id=15930	CUAGACUUCUUACAAGACAtt	UGUCUUGUAAGAAGUCUAGgt						00CSI0BAZ8
AMO2074Q	CPF201DS	ASO21DS3	0005814413-2	E6	E	6	NM_002014	FKBP4	FK506 binding protein 4, 59kDa	2288	s48	0.1 nmole	Not Determined	Not Available	GCUUUACUACAGUAUAAGAtt	UCUUAUACUGUAGUAAAGCtt						00CSI0BXOJ
AMO2074Q	CPF201DS	ASO21DS4	0005814413-2	E7	E	7	NM_001001331	ATP2B2	ATPase, Ca++ transporting, plasma membrane 2	491	s1752	0.1 nmole	Not Determined	Not Available	CGUCAUCCCUCAACAAGAAtt	UUCUUGUUGAGGGAUGACGgc						00CSI0B4NH
AMO2074Q	CPF201DS	ASO21DS5	0005814413-2	E8	E	8	NM_000709	BCKDHA	branched chain keto acid dehydrogenase E1, alpha polypeptide	593	s1910	0.1 nmole	Not Determined	Not Available	CCUUCUACAUGACCAACUAtt	UAGUUGGUCAUGUAGAAGGag						00CSI0BYMV
AMO2074Q	CPF201DS	ASO21DS6	0005814413-2	E9	E	9	NM_004281	BAG3	BCL2-associated athanogene 3	9531	s18290	0.1 nmole	4	http://www.ambion.com/catalog/exon_sirna.php?id=18290	CGAAGAGUAUUUGACCAAAtt	UUUGGUCAAAUACUCUUCGat						00CSI0C26K
AMO2074Q	CPF201DS	ASO21DS7	0005814413-2	E10	E	10	NM_018332	DDX19A	DEAD (Asp-Glu-Ala-Asp) box polypeptide 19A	55308	s30693	0.1 nmole	5	http://www.ambion.com/catalog/exon_sirna.php?id=30693	CAAUCGACCCUCCAAGAUAtt	UAUCUUGGAGGGUCGAUUGaa						00CSI0BBL4
AMO2074Q	CPF201DS	ASO21DS8	0005814413-2	E11	E	11	NM_006494	ERF	Ets2 repressor factor	2077	s4808	0.1 nmole	Not Determined	Not Available	CAUUCAAGUUUAAGCUCCAtt	UGGAGCUUAAACUUGAAUGgg						00CSI0BNTK
AMO2074Q	CPF201DS	ASO21DS9	0005814413-2	E12	E	12	NM_003141	TRIM21	tripartite motif containing 21	6737	s13462	0.1 nmole	7	http://www.ambion.com/catalog/exon_sirna.php?id=13462	AGGUAGAUGUGACAGGAAAtt	UUUCCUGUCACAUCUACCUcc						00CSI0DW78
AMO2074Q	CPF201DS	ASO21DSA	0005814413-2	F1	F	1	NM_017769	KIAA1333	KIAA1333	55632	s31128	0.1 nmole	Not Determined	Not Available	GAUGGUAAAUCUACAACAAtt	UUGUUGUAGAUUUACCAUCtt						00CSI0AIS4
AMO2074Q	CPF201DS	ASO21DSB	0005814413-2	F2	F	2	NM_000670	ADH4	alcohol dehydrogenase 4 (class II), pi polypeptide	127	s1068	0.1 nmole	3	http://www.ambion.com/catalog/exon_sirna.php?id=1068	CAGGUAUUGUGGAAAGUAUtt	AUACUUUCCACAAUACCUGca						00CSI0BYH4
AMO2074Q	CPF201DS	ASO21DSC	0005814413-2	F3	F	3	NM_194460	RNF126	ring finger protein 126	55658	s31185	0.1 nmole	4	http://www.ambion.com/catalog/exon_sirna.php?id=31185	GCAUCUUCGAUGACAGCUUtt	AAGCUGUCAUCGAAGAUGCcg						00CSI0AITL
AMO2074Q	CPF201DS	Empty Well	0005814413-2	F4	F	4
AMO2074Q	CPF201DS	Empty Well	0005814413-2	F5	F	5
AMO2074Q	CPF201DS	ASO21DSD	0005814413-2	F6	F	6	NM_207102	FBXW12	F-box and WD repeat domain containing 12	285231	s49857	0.1 nmole	Not Determined	Not Available	CAUAUGAGAUCGCAAGUUUtt	AAACUUGCGAUCUCAUAUGct						00CSI0BHJ7
AMO2074Q	CPF201DS	ASO21DSE	0005814413-2	F7	F	7	NM_004359	CDC34	cell division cycle 34	997	s2762	0.1 nmole	5	http://www.ambion.com/catalog/exon_sirna.php?id=2762	AGUACUGCGUGAAGACCAAtt	UUGGUCUUCACGCAGUACUcg						00CSI0BMZ4
AMO2074Q	CPF201DS	Empty Well	0005814413-2	F8	F	8
AMO2074Q	CPF201DS	Empty Well	0005814413-2	F9	F	9
AMO2074Q	CPF201DS	ASO21DSF	0005814413-2	F10	F	10	NM_013955	NOX1	NADPH oxidase 1	27035	s25726	0.1 nmole	Not Determined	Not Available	GGUUAGGGCUGAAUGUUUUtt	AAAACAUUCAGCCCUAACCaa						00CSI0BA5A
AMO2074Q	CPF201DS	ASO21DSG	0005814413-2	F11	F	11	NM_145214	TRIM11	tripartite motif containing 11	81559	s37632	0.1 nmole	6	http://www.ambion.com/catalog/exon_sirna.php?id=37632	CUAUUACAAUUCCUCGGAAtt	UUCCGAGGAAUUGUAAUAGct						00CSI0BC2A
AMO2074Q	CPF201DS	ASO21DSH	0005814413-2	F12	F	12	NM_031296	RAB33B	RAB33B, member RAS oncogene family	83452	s37938	0.1 nmole	2	http://www.ambion.com/catalog/exon_sirna.php?id=37938	GAACGAUUCAGAAAGAGCAtt	UGCUCUUUCUGAAUCGUUCtt						00CSI0BCSE
AMO2074Q	CPF201DS	ASO21DSI	0005814413-2	G1	G	1	NM_003957	BRSK2	BR serine/threonine kinase 2	9024	s17197	0.1 nmole	11	http://www.ambion.com/catalog/exon_sirna.php?id=17197	CGGAAAGAAAGGUACCCGAtt	UCGGGUACCUUUCUUUCCGgt						00CSI0BAUH
AMO2074Q	CPF201DS	ASO21DSJ	0005814413-2	G2	G	2	NM_001467	SLC37A4	solute carrier family 37 (glucose-6-phosphate transporter), member 4	2542	s5449	0.1 nmole	Not Determined	Not Available	CAGUGUCCAUGUACCUCUUtt	AAGAGGUACAUGGACACUGtc						00CSI0B9K7
AMO2074Q	CPF201DS	ASO21DSK	0005814413-2	G3	G	3	NM_005810	KLRG1	killer cell lectin-like receptor subfamily G, member 1	10219	s19935	0.1 nmole	3	http://www.ambion.com/catalog/exon_sirna.php?id=19935	ACCUCCUUGUGAUAACGGAtt	UCCGUUAUCACAAGGAGGUgt						00CSI0BSOO
AMO2074Q	CPF201DS	ASO21DSL	0005814413-2	G4	G	4	NM_018448	CAND1	cullin-associated and neddylation-dissociated 1	55832	s31617	0.1 nmole	Not Determined	Not Available	CAAGAUGAAUUAAAGCGAUtt	AUCGCUUUAAUUCAUCUUGtt						00CSI0C41K
AMO2074Q	CPF201DS	ASO21DSM	0005814413-2	G5	G	5	NM_032538	TTBK1	tau tubulin kinase 1	84630	s39212	0.1 nmole	4	http://www.ambion.com/catalog/exon_sirna.php?id=39212	GAACGAGAAGUUUAACUAUtt	AUAGUUAAACUUCUCGUUCct						00CSI0BACG
AMO2074Q	CPF201DS	ASO21DSN	0005814413-2	G6	G	6	NM_130801	MEN1	multiple endocrine neoplasia I	4221	s8683	0.1 nmole	Not Determined	Not Available	GACCUACUAUCGGGAUGAAtt	UUCAUCCCGAUAGUAGGUCtt						00CSI0AOCG
AMO2074Q	CPF201DS	ASO21DSO	0005814413-2	G7	G	7	NM_000637	GSR	glutathione reductase	2936	s6248	0.1 nmole	3	http://www.ambion.com/catalog/exon_sirna.php?id=6248	GCAUGAUCAUGCUGAUUAUtt	AUAAUCAGCAUGAUCAUGCat						00CSI0B9NJ
AMO2074Q	CPF201DS	ASO21DSP	0005814413-2	G8	G	8	NM_001177	ARL1	ADP-ribosylation factor-like 1	400	s1601	0.1 nmole	3	http://www.ambion.com/catalog/exon_sirna.php?id=1601	GUGACGUACAAAAACCUUAtt	UAAGGUUUUUGUACGUCACcg						00CSI0BYKX
AMO2074Q	CPF201DS	ASO21DSQ	0005814413-2	G9	G	9	NM_016066	GLRX2	glutaredoxin 2	51022	s27260	0.1 nmole	3,3	http://www.ambion.com/catalog/exon_sirna.php?id=27260	GGACCUGCUUGAAUAUGGAtt	UCCAUAUUCAAGCAGGUCCag						00CSI0BXXH
AMO2074Q	CPF201DS	ASO21DSR	0005814413-2	G10	G	10	NM_006492	ALX3	ALX homeobox 3	257	s1305	0.1 nmole	4	http://www.ambion.com/catalog/exon_sirna.php?id=1305	AGAUGGUGACUAUAAGUCUtt	AGACUUAUAGUCACCAUCUga						00CSI0BYIE
AMO2074Q	CPF201DS	ASO21DSS	0005814413-2	G11	G	11	NM_172201	KCNE2	potassium voltage-gated channel, Isk-related family, member 2	9992	s19415	0.1 nmole	2	http://www.ambion.com/catalog/exon_sirna.php?id=19415	UGGUGAUGAUUGGAAUGUUtt	AACAUUCCAAUCAUCACCAtg						00CSI0B6AP
AMO2074Q	CPF201DS	ASO21DST	0005814413-2	G12	G	12	NM_030821	PLA2G12A	phospholipase A2, group XIIA	81579	s37674	0.1 nmole	Not Determined	Not Available	AAACAACAGUGGAGCUCUUtt	AAGAGCUCCACUGUUGUUUca						00CSI0BC37
AMO2074Q	CPF201DS	Empty Well	0005814413-2	H1	H	1
AMO2074Q	CPF201DS	Empty Well	0005814413-2	H2	H	2
AMO2074Q	CPF201DS	ASO21DSU	0005814413-2	H3	H	3	NM_000748	CHRNB2	cholinergic receptor, nicotinic, beta 2 (neuronal)	1141	s3058	0.1 nmole	5	http://www.ambion.com/catalog/exon_sirna.php?id=3058	CAUGCAAGAUUGAAGUAAAtt	UUUACUUCAAUCUUGCAUGcg						00CSI0B4OB
AMO2074Q	CPF201DS	ASO21DSV	0005814413-2	H4	H	4	NM_013955	NOX1	NADPH oxidase 1	27035	s25727	0.1 nmole	Not Determined	Not Available	AGAAAGCAAUUGGAUCACAtt	UGUGAUCCAAUUGCUUUCUca						00CSI0BT2A
AMO2074Q	CPF201DS	ASO21DSW	0005814413-2	H5	H	5	NM_003170	SUPT6H	suppressor of Ty 6 homolog (S. cerevisiae)	6830	s13634	0.1 nmole	32	http://www.ambion.com/catalog/exon_sirna.php?id=13634	GGAUAGAAUAUGUAACGGUtt	ACCGUUACAUAUUCUAUCCtg						00CSI0BRJJ
AMO2074Q	CPF201DS	ASO21DSX	0005814413-2	H6	H	6	NM_018332	DDX19A	DEAD (Asp-Glu-Ala-Asp) box polypeptide 19A	55308	s30694	0.1 nmole	7	http://www.ambion.com/catalog/exon_sirna.php?id=30694	GAAGCUUGCCUAUGCCGUUtt	AACGGCAUAGGCAAGCUUCag						00CSI0BS64
AMO2074Q	CPF201DS	ASO21DSY	0005814413-2	H7	H	7	NM_002968	SALL1	sal-like 1 (Drosophila)	6299	s12465	0.1 nmole	2	http://www.ambion.com/catalog/exon_sirna.php?id=12465	CCUGAGCAUUUGGACAAUAtt	UAUUGUCCAAAUGCUCAGGca						00CSI0BSML
AMO2074Q	CPF201DS	ASO21DSZ	0005814413-2	H8	H	8	NM_020208	SLC6A20	solute carrier family 6 (proline IMINO transporter), member 20	54716	s29342	0.1 nmole	Not Determined	Not Available	AGAUGUUCCCGCAAAUCAAtt	UUGAUUUGCGGGAACAUCUcg						00CSI0BUOG
AMO2074Q	CPF201DS	ASO21DT0	0005814413-2	H9	H	9	NM_003632	CNTNAP1	contactin associated protein 1	8506	s16160	0.1 nmole	Not Determined	Not Available	GAACUGUCCGAAUCUAAUUtt	AAUUAGAUUCGGACAGUUCtc						00CSI0B7EB
AMO2074Q	CPF201DS	ASO21DT1	0005814413-2	H10	H	10	NM_018332	DDX19A	DEAD (Asp-Glu-Ala-Asp) box polypeptide 19A	55308	s30695	0.1 nmole	2	http://www.ambion.com/catalog/exon_sirna.php?id=30695	GGUAUUAUCAAAACCAGUAtt	UACUGGUUUUGAUAAUACCat						00CSI0BWT3
AMO2074Q	CPF201DS	Empty Well	0005814413-2	H11	H	11
AMO2074Q	CPF201DS	Empty Well	0005814413-2	H12	H	12
AMO2074Q	CPF201DT	Empty Well	0005814413-3	A1	A	1
AMO2074Q	CPF201DT	Empty Well	0005814413-3	A2	A	2
AMO2074Q	CPF201DT	ASO21DT2	0005814413-3	A3	A	3	NM_000637	GSR	glutathione reductase	2936	s6248	0.1 nmole	3	http://www.ambion.com/catalog/exon_sirna.php?id=6248	GCAUGAUCAUGCUGAUUAUtt	AUAAUCAGCAUGAUCAUGCat						00CSI0B9NJ
AMO2074Q	CPF201DT	ASO21DT3	0005814413-3	A4	A	4	NM_001467	SLC37A4	solute carrier family 37 (glucose-6-phosphate transporter), member 4	2542	s5449	0.1 nmole	Not Determined	Not Available	CAGUGUCCAUGUACCUCUUtt	AAGAGGUACAUGGACACUGtc						00CSI0B9K7
AMO2074Q	CPF201DT	ASO21DT4	0005814413-3	A5	A	5	NM_001098	ACO2	aconitase 2, mitochondrial	50	s921	0.1 nmole	2	http://www.ambion.com/catalog/exon_sirna.php?id=921	CAUCCAUUAUGACCUGCUAtt	UAGCAGGUCAUAAUGGAUGta						00CSI0BV30
AMO2074Q	CPF201DT	ASO21DT5	0005814413-3	A6	A	6	NM_016011	MECR	mitochondrial trans-2-enoyl-CoA reductase	51102	s27434	0.1 nmole	5,5	http://www.ambion.com/catalog/exon_sirna.php?id=27434	ACAGACCUGAUAUCCAGAAtt	UUCUGGAUAUCAGGUCUGUct						00CSI0B4WA
AMO2074Q	CPF201DT	ASO21DT6	0005814413-3	A7	A	7	NM_173197	KCNIP2	Kv channel interacting protein 2	30819	s26929	0.1 nmole	8,8,7,6,6,6,5	http://www.ambion.com/catalog/exon_sirna.php?id=26929	UGAUGGGCAAGUACACGUAtt	UACGUGUACUUGCCCAUCAtg						00CSI0C1JG
AMO2074Q	CPF201DT	ASO21DT7	0005814413-3	A8	A	8	NM_022474	MPP5	membrane protein, palmitoylated 5 (MAGUK p55 subfamily member 5)	64398	s34686	0.1 nmole	3	http://www.ambion.com/catalog/exon_sirna.php?id=34686	GAAUCAGACAGCGAAGUAAtt	UUACUUCGCUGUCUGAUUCct						00CSI0BAE2
AMO2074Q	CPF201DT	ASO21DT8	0005814413-3	A9	A	9	NM_000954	PTGDS	prostaglandin D2 synthase 21kDa (brain)	5730	s11446	0.1 nmole	5	http://www.ambion.com/catalog/exon_sirna.php?id=11446	GGGCUGAGUUAAAGGAGAAtt	UUCUCCUUUAACUCAGCCCtg						00CSI0B6QA
AMO2074Q	CPF201DT	ASO21DT9	0005814413-3	A10	A	10	NM_005171	ATF1	activating transcription factor 1	466	s1696	0.1 nmole	Not Determined	Not Available	GAAUGUCGCAGAAAGAAGAtt	UCUUCUUUCUGCGACAUUCtc						00CSI0B933
AMO2074Q	CPF201DT	Empty Well	0005814413-3	A11	A	11
AMO2074Q	CPF201DT	Empty Well	0005814413-3	A12	A	12
AMO2074Q	CPF201DT	ASO21DTA	0005814413-3	B1	B	1	NM_001859	SLC31A1	solute carrier family 31 (copper transporters), member 1	1317	s3377	0.1 nmole	Not Determined	Not Available	UCAUCUUCAUGACCUACAAtt	UUGUAGGUCAUGAAGAUGAgc						00CSI0B8VL
AMO2074Q	CPF201DT	ASO21DTB	0005814413-3	B2	B	2	NM_000709	BCKDHA	branched chain keto acid dehydrogenase E1, alpha polypeptide	593	s1909	0.1 nmole	Not Determined	Not Available	UGACACUGCUUAACACCAUtt	AUGGUGUUAAGCAGUGUCAtg						00CSI0B940
AMO2074Q	CPF201DT	ASO21DTC	0005814413-3	B3	B	3	NM_004944	DNASE1L3	deoxyribonuclease I-like 3	1776	s4194	0.1 nmole	5	http://www.ambion.com/catalog/exon_sirna.php?id=4194	CAAGGAGAGGCAUAACGUAtt	UACGUUAUGCCUCUCCUUGaa						00CSI0BQZH
AMO2074Q	CPF201DT	ASO21DTD	0005814413-3	B4	B	4	NM_032603	LOXL3	lysyl oxidase-like 3	84695	s39344	0.1 nmole	12	http://www.ambion.com/catalog/exon_sirna.php?id=39344	GGCAUGACAUUGACUGUCAtt	UGACAGUCAAUGUCAUGCCgg						00CSI0BCW8
AMO2074Q	CPF201DT	ASO21DTE	0005814413-3	B5	B	5	NM_000670	ADH4	alcohol dehydrogenase 4 (class II), pi polypeptide	127	s1067	0.1 nmole	7	http://www.ambion.com/catalog/exon_sirna.php?id=1067	CGGCCGUACUAUAAAUGGAtt	UCCAUUUAUAGUACGGCCGat						00CSI0B4TF
AMO2074Q	CPF201DT	ASO21DTF	0005814413-3	B6	B	6	NM_003242	TGFBR2	transforming growth factor, beta receptor II (70/80kDa)	7048	s14077	0.1 nmole	5,4	http://www.ambion.com/catalog/exon_sirna.php?id=14077	CCAGCAAUCCUGACUUGUUtt	AACAAGUCAGGAUUGCUGGtg						00CSI0DPY8
AMO2074Q	CPF201DT	ASO21DTG	0005814413-3	B7	B	7	NM_145214	TRIM11	tripartite motif containing 11	81559	s37632	0.1 nmole	6	http://www.ambion.com/catalog/exon_sirna.php?id=37632	CUAUUACAAUUCCUCGGAAtt	UUCCGAGGAAUUGUAAUAGct						00CSI0BC2A
AMO2074Q	CPF201DT	ASO21DTH	0005814413-3	B8	B	8	NM_003632	CNTNAP1	contactin associated protein 1	8506	s16160	0.1 nmole	Not Determined	Not Available	GAACUGUCCGAAUCUAAUUtt	AAUUAGAUUCGGACAGUUCtc						00CSI0B7EB
AMO2074Q	CPF201DT	ASO21DTI	0005814413-3	B9	B	9	NM_007285	GABARAPL2	GABA(A) receptor-associated protein-like 2	11345	s22385	0.1 nmole	4	http://www.ambion.com/catalog/exon_sirna.php?id=22385	CAGCUUUACGAGAAGGAAAtt	UUUCCUUCUCGUAAAGCUGtc						00CSI0DYP9
AMO2074Q	CPF201DT	ASO21DTJ	0005814413-3	B10	B	10	NM_002273	KRT8	keratin 8	3856	s7968	0.1 nmole	Not Determined	Not Available	GAUGAGAUCAAUAAGCGUAtt	UACGCUUAUUGAUCUCAUCct						00CSI0D06N
AMO2074Q	CPF201DT	ASO21DTK	0005814413-3	B11	B	11	NM_005891	ACAT2	acetyl-Coenzyme A acetyltransferase 2	39	s903	0.1 nmole	Not Determined	Not Available	AAAGCAAGCUGUUACAAAAtt	UUUUGUAACAGCUUGCUUUat						00CSI0BV33
AMO2074Q	CPF201DT	ASO21DTL	0005814413-3	B12	B	12	NM_018429	BDP1	B double prime 1, subunit of RNA polymerase III transcription initiation factor IIIB	55814	s31577	0.1 nmole	31	http://www.ambion.com/catalog/exon_sirna.php?id=31577	CCUCGGACCAGUUACAACAtt	UGUUGUAACUGGUCCGAGGtt						00CSI0BS8N
AMO2074Q	CPF201DT	ASO21DTM	0005814413-3	C1	C	1	NM_006492	ALX3	ALX homeobox 3	257	s1305	0.1 nmole	4	http://www.ambion.com/catalog/exon_sirna.php?id=1305	AGAUGGUGACUAUAAGUCUtt	AGACUUAUAGUCACCAUCUga						00CSI0BYIE
AMO2074Q	CPF201DT	ASO21DTN	0005814413-3	C2	C	2	NM_004281	BAG3	BCL2-associated athanogene 3	9531	s18290	0.1 nmole	4	http://www.ambion.com/catalog/exon_sirna.php?id=18290	CGAAGAGUAUUUGACCAAAtt	UUUGGUCAAAUACUCUUCGat						00CSI0C26K
AMO2074Q	CPF201DT	ASO21DTO	0005814413-3	C3	C	3	NM_003242	TGFBR2	transforming growth factor, beta receptor II (70/80kDa)	7048	s14078	0.1 nmole	3,2	http://www.ambion.com/catalog/exon_sirna.php?id=14078	GGAGAAAGAAUGACGAGAAtt	UUCUCGUCAUUCUUUCUCCat						00CSI0DWLO
AMO2074Q	CPF201DT	Empty Well	0005814413-3	C4	C	4
AMO2074Q	CPF201DT	Empty Well	0005814413-3	C5	C	5
AMO2074Q	CPF201DT	ASO21DTP	0005814413-3	C6	C	6	NM_030821	PLA2G12A	phospholipase A2, group XIIA	81579	s37674	0.1 nmole	Not Determined	Not Available	AAACAACAGUGGAGCUCUUtt	AAGAGCUCCACUGUUGUUUca						00CSI0BC37
AMO2074Q	CPF201DT	ASO21DTQ	0005814413-3	C7	C	7	NM_003290	TPM4	tropomyosin 4	7171	s14344	0.1 nmole	Not Determined	Not Available	CAAGAAUGUUACUAACAAUtt	AUUGUUAGUAACAUUCUUGag						00CSI0BR5J
AMO2074Q	CPF201DT	Empty Well	0005814413-3	C8	C	8
AMO2074Q	CPF201DT	Empty Well	0005814413-3	C9	C	9
AMO2074Q	CPF201DT	ASO21DTR	0005814413-3	C10	C	10	NM_003181	T	T, brachyury homolog (mouse)	6862	s13703	0.1 nmole	4	http://www.ambion.com/catalog/exon_sirna.php?id=13703	CGGUGACUGCUUAUCAGAAtt	UUCUGAUAAGCAGUCACCGct						00CSI0B6J1
AMO2074Q	CPF201DT	ASO21DTS	0005814413-3	C11	C	11	NM_002251	KCNS1	potassium voltage-gated channel, delayed-rectifier, subfamily S, member 1	3787	s7813	0.1 nmole	5	http://www.ambion.com/catalog/exon_sirna.php?id=7813	GCAACCACCAAGAGUUUGAtt	UCAAACUCUUGGUGGUUGCtg						00CSI0BX5Z
AMO2074Q	CPF201DT	ASO21DTT	0005814413-3	C12	C	12	NM_001190	BCAT2	branched chain aminotransferase 2, mitochondrial	587	s1903	0.1 nmole	Not Determined	Not Available	GGAAGACAUUUACCGACCAtt	UGGUCGGUAAAUGUCUUCCca						00CSI0B93Y
AMO2074Q	CPF201DT	ASO21DTU	0005814413-3	D1	D	1	NM_012406	PRDM4	PR domain containing 4	11108	s21904	0.1 nmole	8	http://www.ambion.com/catalog/exon_sirna.php?id=21904	GGAUGAUGUUUGUGCGCAAtt	UUGCGCACAAACAUCAUCCaa						00CSI0C29S
AMO2074Q	CPF201DT	ASO21DTV	0005814413-3	D2	D	2	NM_004253	PLAA	phospholipase A2-activating protein	9373	s17934	0.1 nmole	Not Determined	Not Available	GCGAGUGUCUUGAAGUAUAtt	UAUACUUCAAGACACUCGCca						00CSI0BR3Q
AMO2074Q	CPF201DT	ASO21DTW	0005814413-3	D3	D	3	NM_017769	KIAA1333	KIAA1333	55632	s31128	0.1 nmole	Not Determined	Not Available	GAUGGUAAAUCUACAACAAtt	UUGUUGUAGAUUUACCAUCtt						00CSI0AIS4
AMO2074Q	CPF201DT	ASO21DTX	0005814413-3	D4	D	4	NM_007317	KIF22	kinesin family member 22	3835	s7911	0.1 nmole	7	http://www.ambion.com/catalog/exon_sirna.php?id=7911	CAAUCGGCCUUUUACCAAUtt	AUUGGUAAAAGGCCGAUUGat						00CSI0B9D5
AMO2074Q	CPF201DT	ASO21DTY	0005814413-3	D5	D	5	NM_005891	ACAT2	acetyl-Coenzyme A acetyltransferase 2	39	s904	0.1 nmole	Not Determined	Not Available	CCUUUAGCACGGAUAGUUUtt	AAACUAUCCGUGCUAAAGGtg						00CSI0BYG7
AMO2074Q	CPF201DT	ASO21DTZ	0005814413-3	D6	D	6	NM_182569	GDPD1	glycerophosphodiester phosphodiesterase domain containing 1	284161	s49518	0.1 nmole	Not Determined	Not Available	GCCUUUCAGCAUGCGGUUAtt	UAACCGCAUGCUGAAAGGCtg						00CSI0BCGF
AMO2074Q	CPF201DT	ASO21DU0	0005814413-3	D7	D	7	NM_001177	ARL1	ADP-ribosylation factor-like 1	400	s1601	0.1 nmole	3	http://www.ambion.com/catalog/exon_sirna.php?id=1601	GUGACGUACAAAAACCUUAtt	UAAGGUUUUUGUACGUCACcg						00CSI0BYKX
AMO2074Q	CPF201DT	ASO21DU1	0005814413-3	D8	D	8	NM_018429	BDP1	B double prime 1, subunit of RNA polymerase III transcription initiation factor IIIB	55814	s31578	0.1 nmole	28	http://www.ambion.com/catalog/exon_sirna.php?id=31578	CAAUGAUGGAAGCACCGAAtt	UUCGGUGCUUCCAUCAUUGgt						00CSI0BWVM
AMO2074Q	CPF201DT	ASO21DU2	0005814413-3	D9	D	9	NM_006383	CIB2	calcium and integrin binding family member 2	10518	s20613	0.1 nmole	1	http://www.ambion.com/catalog/exon_sirna.php?id=20613	GACUGCACCUUCUUCAAUAtt	UAUUGAAGAAGGUGCAGUCct						00CSI0BBH6
AMO2074Q	CPF201DT	Empty Well	0005814413-3	D10	D	10
AMO2074Q	CPF201DT	ASO21DU3	0005814413-3	D11	D	11	NM_004776	B4GALT5	UDP-Gal:betaGlcNAc beta 1,4- galactosyltransferase, polypeptide 5	9334	s17844	0.1 nmole	Not Determined	Not Available	GGGACAACGUGAGAACAAUtt	AUUGUUCUCACGUUGUCCCgg						00CSI0B7C9
AMO2074Q	CPF201DT	ASO21DU4	0005814413-3	D12	D	12	NM_007285	GABARAPL2	GABA(A) receptor-associated protein-like 2	11345	s22387	0.1 nmole	3	http://www.ambion.com/catalog/exon_sirna.php?id=22387	CAGUUCAUGUGGAUCAUCAtt	UGAUGAUCCACAUGAACUGag						00CSI0B5EO
AMO2074Q	CPF201DT	ASO21DU5	0005814413-3	E1	E	1	NM_007042	RPP14	ribonuclease P/MRP 14kDa subunit	11102	s21889	0.1 nmole	Not Determined	Not Available	CGAGUACCACUACAUGAAAtt	UUUCAUGUAGUGGUACUCGga						00CSI0AHO9
AMO2074Q	CPF201DT	ASO21DU6	0005814413-3	E2	E	2	NM_004281	BAG3	BCL2-associated athanogene 3	9531	s18291	0.1 nmole	3	http://www.ambion.com/catalog/exon_sirna.php?id=18291	CCAUUCCGGUGAUACACGAtt	UCGUGUAUCACCGGAAUGGag						00CSI0C2Q4
AMO2074Q	CPF201DT	Empty Well	0005814413-3	E3	E	3
AMO2074Q	CPF201DT	ASO21DU7	0005814413-3	E4	E	4	NM_004976	KCNC1	potassium voltage-gated channel, Shaw-related subfamily, member 1	3746	s7703	0.1 nmole	Not Determined	Not Available	CGGGAUGUAUUACUCCUUAtt	UAAGGAGUAAUACAUCCCGaa						00CSI0B6WG
AMO2074Q	CPF201DT	ASO21DU8	0005814413-3	E5	E	5	NM_003341	UBE2E1	ubiquitin-conjugating enzyme E2E 1 (UBC4/5 homolog, yeast)	7324	s560	0.1 nmole	4,3	http://www.ambion.com/catalog/exon_sirna.php?id=560	CAAAGGCGAUAACAUCUAUtt	AUAGAUGUUAUCGCCUUUGgg						00CSI0BR6X
AMO2074Q	CPF201DT	ASO21DU9	0005814413-3	E6	E	6	NM_003290	TPM4	tropomyosin 4	7171	s14345	0.1 nmole	Not Determined	Not Available	CGGAGGUGUCUGAACUAAAtt	UUUAGUUCAGACACCUCCGca						00CSI0BODE
AMO2074Q	CPF201DT	ASO21DUA	0005814413-3	E7	E	7	NM_017769	KIAA1333	KIAA1333	55632	s31129	0.1 nmole	Not Determined	Not Available	GAAGGGUCCUUGUCAAAGAtt	UCUUUGACAAGGACCCUUCaa						00CSI0AMPQ
AMO2074Q	CPF201DT	ASO21DUB	0005814413-3	E8	E	8	NM_001469	XRCC6	X-ray repair complementing defective repair in Chinese hamster cells 6	2547	s5455	0.1 nmole	3	http://www.ambion.com/catalog/exon_sirna.php?id=5455	GAGUGAAGAUGAGUUGACAtt	UGUCAACUCAUCUUCACUCtg						00CSI0FFOH
AMO2074Q	CPF201DT	ASO21DUC	0005814413-3	E9	E	9	NM_031296	RAB33B	RAB33B, member RAS oncogene family	83452	s37937	0.1 nmole	2	http://www.ambion.com/catalog/exon_sirna.php?id=37937	CCUACCAUCUUGGAUAGAAtt	UUCUAUCCAAGAUGGUAGGct						00CSI0BP1L
AMO2074Q	CPF201DT	ASO21DUD	0005814413-3	E10	E	10	NM_024504	PRDM14	PR domain containing 14	63978	s34352	0.1 nmole	6	http://www.ambion.com/catalog/exon_sirna.php?id=34352	GGCUACAGAUGUGAAAGAUtt	AUCUUUCACAUCUGUAGCCtt						00CSI0C4QR
AMO2074Q	CPF201DT	ASO21DUE	0005814413-3	E11	E	11	NM_001469	XRCC6	X-ray repair complementing defective repair in Chinese hamster cells 6	2547	s5456	0.1 nmole	6	http://www.ambion.com/catalog/exon_sirna.php?id=5456	GGUUAAAGCUGAAGCUCAAtt	UUGAGCUUCAGCUUUAACCtg						00CSI0FEPV
AMO2074Q	CPF201DT	ASO21DUF	0005814413-3	E12	E	12	NM_004944	DNASE1L3	deoxyribonuclease I-like 3	1776	s4195	0.1 nmole	10	http://www.ambion.com/catalog/exon_sirna.php?id=4195	GGCCUUCACCAACAGCAAAtt	UUUGCUGUUGGUGAAGGCCct						00CSI0B8Y8
AMO2074Q	CPF201DT	ASO21DUG	0005814413-3	F1	F	1	NM_001634	AMD1	adenosylmethionine decarboxylase 1	262	s1314	0.1 nmole	5,8	http://www.ambion.com/catalog/exon_sirna.php?id=1314	AUGUUAGCUUUGAAACAAAtt	UUUGUUUCAAAGCUAACAUaa						00CSI0B8SG
AMO2074Q	CPF201DT	ASO21DUH	0005814413-3	F2	F	2	NM_014502	PRPF19	PRP19/PSO4 pre-mRNA processing factor 19 homolog (S. cerevisiae)	27339	s26184	0.1 nmole	Not Determined	Not Available	GCGCAAGCUUAAGAACUUUtt	AAAGUUCUUAAGCUUGCGCag						00CSI0FQUZ
AMO2074Q	CPF201DT	ASO21DUI	0005814413-3	F3	F	3	NM_003557	PIP5K1A	phosphatidylinositol-4-phosphate 5-kinase, type I, alpha	8394	s15930	0.1 nmole	7	http://www.ambion.com/catalog/exon_sirna.php?id=15930	CUAGACUUCUUACAAGACAtt	UGUCUUGUAAGAAGUCUAGgt						00CSI0BAZ8
AMO2074Q	CPF201DT	Empty Well	0005814413-3	F4	F	4
AMO2074Q	CPF201DT	Empty Well	0005814413-3	F5	F	5
AMO2074Q	CPF201DT	ASO21DUJ	0005814413-3	F6	F	6	NM_002014	FKBP4	FK506 binding protein 4, 59kDa	2288	s48	0.1 nmole	Not Determined	Not Available	GCUUUACUACAGUAUAAGAtt	UCUUAUACUGUAGUAAAGCtt						00CSI0BXOJ
AMO2074Q	CPF201DT	ASO21DUK	0005814413-3	F7	F	7	NM_001467	SLC37A4	solute carrier family 37 (glucose-6-phosphate transporter), member 4	2542	s5450	0.1 nmole	Not Determined	Not Available	GGCCUGUUGCUGUUCAUGAtt	UCAUGAACAGCAACAGGCCat						00CSI0BNXF
AMO2074Q	CPF201DT	Empty Well	0005814413-3	F8	F	8
AMO2074Q	CPF201DT	Empty Well	0005814413-3	F9	F	9
AMO2074Q	CPF201DT	ASO21DUL	0005814413-3	F10	F	10	NM_001190	BCAT2	branched chain aminotransferase 2, mitochondrial	587	s1904	0.1 nmole	Not Determined	Not Available	GGCUCAACAUGGACCGGAUtt	AUCCGGUCCAUGUUGAGCCag						00CSI0BYMT
AMO2074Q	CPF201DT	ASO21DUM	0005814413-3	F11	F	11	NM_130801	MEN1	multiple endocrine neoplasia I	4221	s8682	0.1 nmole	Not Determined	Not Available	GAAGGUCUCCGAUGUCAUAtt	UAUGACAUCGGAGACCUUCtt						00CSI0AGOE
AMO2074Q	CPF201DT	ASO21DUN	0005814413-3	F12	F	12	NM_022474	MPP5	membrane protein, palmitoylated 5 (MAGUK p55 subfamily member 5)	64398	s34687	0.1 nmole	13	http://www.ambion.com/catalog/exon_sirna.php?id=34687	CAUAGAUUCUGUACGGCAAtt	UUGCCGUACAGAAUCUAUGct						00CSI0BD6K
AMO2074Q	CPF201DT	ASO21DUO	0005814413-3	G1	G	1	NM_006494	ERF	Ets2 repressor factor	2077	s4808	0.1 nmole	Not Determined	Not Available	CAUUCAAGUUUAAGCUCCAtt	UGGAGCUUAAACUUGAAUGgg						00CSI0BNTK
AMO2074Q	CPF201DT	ASO21DUP	0005814413-3	G2	G	2	NM_001098	ACO2	aconitase 2, mitochondrial	50	s922	0.1 nmole	2	http://www.ambion.com/catalog/exon_sirna.php?id=922	CAUUAACAUUGUUCGCAAAtt	UUUGCGAACAAUGUUAAUGtt						00CSI0BYGB
AMO2074Q	CPF201DT	ASO21DUQ	0005814413-3	G3	G	3	NM_005168	RND3	Rho family GTPase 3	390	s1577	0.1 nmole	2	http://www.ambion.com/catalog/exon_sirna.php?id=1577	GAACGUGAAAUGCAAGAUAtt	UAUCUUGCAUUUCACGUUCtg						00CSI0COHS
AMO2074Q	CPF201DT	ASO21DUR	0005814413-3	G4	G	4	NM_005781	TNK2	tyrosine kinase, non-receptor, 2	10188	s19850	0.1 nmole	3,3	http://www.ambion.com/catalog/exon_sirna.php?id=19850	GGUGUUCAGUGGAAAGCGAtt	UCGCUUUCCACUGAACACCtt						00CSI208F2
AMO2074Q	CPF201DT	ASO21DUS	0005814413-3	G5	G	5	NM_002273	KRT8	keratin 8	3856	s7969	0.1 nmole	Not Determined	Not Available	GAAGCAACAUGGACAACAUtt	AUGUUGUCCAUGUUGCUUCga						00CSI0D06G
AMO2074Q	CPF201DT	ASO21DUT	0005814413-3	G6	G	6	NM_001718	BMP6	bone morphogenetic protein 6	654	s2032	0.1 nmole	2	http://www.ambion.com/catalog/exon_sirna.php?id=2032	ACUUAUCCCAGAUUCCUGAtt	UCAGGAAUCUGGGAUAAGUtg						00CSI0B8E2
AMO2074Q	CPF201DT	ASO21DUU	0005814413-3	G7	G	7	NM_005253	FOSL2	FOS-like antigen 2	2355	s5345	0.1 nmole	4	http://www.ambion.com/catalog/exon_sirna.php?id=5345	CGAACCUCGUCUUCACCUAtt	UAGGUGAAGACGAGGUUCGag						00CSI0B9JR
AMO2074Q	CPF201DT	ASO21DUV	0005814413-3	G8	G	8	NM_005114	HS3ST1	heparan sulfate (glucosamine) 3-O-sulfotransferase 1	9957	s19335	0.1 nmole	2	http://www.ambion.com/catalog/exon_sirna.php?id=19335	UCAAUAAACUGCACGAAUAtt	UAUUCGUGCAGUUUAUUGAgt						00CSI0BOPI
AMO2074Q	CPF201DT	ASO21DUW	0005814413-3	G9	G	9	NM_207102	FBXW12	F-box and WD repeat domain containing 12	285231	s49856	0.1 nmole	Not Determined	Not Available	CCGCAUAACUUUAUCUACAtt	UGUAGAUAAAGUUAUGCGGct						00CSI0AKYN
AMO2074Q	CPF201DT	ASO21DUX	0005814413-3	G10	G	10	NM_003334	UBA1	ubiquitin-like modifier activating enzyme 1	7317	s599	0.1 nmole	Not Determined	Not Available	GCGCAUCUAUGAUGACGAUtt	AUCGUCAUCAUAGAUGCGCtc						00CSI0BOEL
AMO2074Q	CPF201DT	ASO21DUY	0005814413-3	G11	G	11	NM_007042	RPP14	ribonuclease P/MRP 14kDa subunit	11102	s21890	0.1 nmole	Not Determined	Not Available	CUUUGGACAUCCUAACCUAtt	UAGGUUAGGAUGUCCAAAGgt						00CSI0AP7J
AMO2074Q	CPF201DT	ASO21DUZ	0005814413-3	G12	G	12	NM_024504	PRDM14	PR domain containing 14	63978	s34353	0.1 nmole	2	http://www.ambion.com/catalog/exon_sirna.php?id=34353	GUCAGAGGAUGGUCCCAAAtt	UUUGGGACCAUCCUCUGACtg						00CSI0BPIL
AMO2074Q	CPF201DT	Empty Well	0005814413-3	H1	H	1
AMO2074Q	CPF201DT	Empty Well	0005814413-3	H2	H	2
AMO2074Q	CPF201DT	ASO21DV0	0005814413-3	H3	H	3	NM_032603	LOXL3	lysyl oxidase-like 3	84695	s39345	0.1 nmole	13	http://www.ambion.com/catalog/exon_sirna.php?id=39345	GCAAUGAAAUGUAACUGCAtt	UGCAGUUACAUUUCAUUGCat						00CSI0EF66
AMO2074Q	CPF201DT	ASO21DV1	0005814413-3	H4	H	4	NM_005168	RND3	Rho family GTPase 3	390	s1578	0.1 nmole	6	http://www.ambion.com/catalog/exon_sirna.php?id=1578	GCUUUACAGUCGGAAAAUAtt	UAUUUUCCGACUGUAAAGCtg						00CSI0BYKO
AMO2074Q	CPF201DT	ASO21DV2	0005814413-3	H5	H	5	NM_181673	OGT	O-linked N-acetylglucosamine (GlcNAc) transferase (UDP-N-acetylglucosamine:polypeptide-N-acetylglucosaminyl transferase)	8473	s16093	0.1 nmole	Not Determined	Not Available	GCAGUUCGCUUGUAUCGUAtt	UACGAUACAAGCGAACUGCct						00CSI0B7DX
AMO2074Q	CPF201DT	ASO21DV3	0005814413-3	H6	H	6	NM_032538	TTBK1	tau tubulin kinase 1	84630	s39212	0.1 nmole	4	http://www.ambion.com/catalog/exon_sirna.php?id=39212	GAACGAGAAGUUUAACUAUtt	AUAGUUAAACUUCUCGUUCct						00CSI0BACG
AMO2074Q	CPF201DT	ASO21DV4	0005814413-3	H7	H	7	NM_001076683	UBTF	upstream binding transcription factor, RNA polymerase I	7343	s14613	0.1 nmole	15	http://www.ambion.com/catalog/exon_sirna.php?id=14613	CCAUGAACGGUUACCAGAAtt	UUCUGGUAACCGUUCAUGGga						00CSI0CQ7H
AMO2074Q	CPF201DT	ASO21DV5	0005814413-3	H8	H	8	NM_003557	PIP5K1A	phosphatidylinositol-4-phosphate 5-kinase, type I, alpha	8394	s15931	0.1 nmole	12	http://www.ambion.com/catalog/exon_sirna.php?id=15931	GCAACUCCUGCAUUACUUAtt	UAAGUAAUGCAGGAGUUGCca						00CSI0BCZT
AMO2074Q	CPF201DT	ASO21DV6	0005814413-3	H9	H	9	NM_001634	AMD1	adenosylmethionine decarboxylase 1	262	s1316	0.1 nmole	4,7	http://www.ambion.com/catalog/exon_sirna.php?id=1316	GGAUGGAACUUAUUGGACUtt	AGUCCAAUAAGUUCCAUCCga						00CSI0BV5D
AMO2074Q	CPF201DT	ASO21DV7	0005814413-3	H10	H	10	NM_182569	GDPD1	glycerophosphodiester phosphodiesterase domain containing 1	284161	s49519	0.1 nmole	Not Determined	Not Available	CCAUUAACAUCGAUAUCAAtt	UUGAUAUCGAUGUUAAUGGga						00CSI0BTOB
AMO2074Q	CPF201DT	Empty Well	0005814413-3	H11	H	11
AMO2074Q	CPF201DT	Empty Well	0005814413-3	H12	H	12
AMO2074Q	CPF201DU	Empty Well	0005814413-4	A1	A	1
AMO2074Q	CPF201DU	Empty Well	0005814413-4	A2	A	2
AMO2074Q	CPF201DU	ASO21DV8	0005814413-4	A3	A	3	NM_001718	BMP6	bone morphogenetic protein 6	654	s2032	0.1 nmole	2	http://www.ambion.com/catalog/exon_sirna.php?id=2032	ACUUAUCCCAGAUUCCUGAtt	UCAGGAAUCUGGGAUAAGUtg						00CSI0B8E2
AMO2074Q	CPF201DU	ASO21DV9	0005814413-4	A4	A	4	NM_003334	UBA1	ubiquitin-like modifier activating enzyme 1	7317	s599	0.1 nmole	Not Determined	Not Available	GCGCAUCUAUGAUGACGAUtt	AUCGUCAUCAUAGAUGCGCtc						00CSI0BOEL
AMO2074Q	CPF201DU	ASO21DVA	0005814413-4	A5	A	5	NM_002806	PSMC6	proteasome (prosome, macropain) 26S subunit, ATPase, 6	5706	s11383	0.1 nmole	Not Determined	Not Available	CACUAACUAUCAUGAGAUAtt	UAUCUCAUGAUAGUUAGUGta						00CSI0FQJF
AMO2074Q	CPF201DU	ASO21DVB	0005814413-4	A6	A	6	NM_005171	ATF1	activating transcription factor 1	466	s1696	0.1 nmole	Not Determined	Not Available	GAAUGUCGCAGAAAGAAGAtt	UCUUCUUUCUGCGACAUUCtc						00CSI0B933
AMO2074Q	CPF201DU	ASO21DVC	0005814413-4	A7	A	7	NM_001922	DCT	dopachrome tautomerase (dopachrome delta-isomerase, tyrosine-related protein 2)	1638	s3970	0.1 nmole	Not Determined	Not Available	GCUUUGGAAGGGUUUGAUAtt	UAUCAAACCCUUCCAAAGCat						00CSI0BN7E
AMO2074Q	CPF201DU	ASO21DVD	0005814413-4	A8	A	8	NM_003341	UBE2E1	ubiquitin-conjugating enzyme E2E 1 (UBC4/5 homolog, yeast)	7324	s560	0.1 nmole	4,3	http://www.ambion.com/catalog/exon_sirna.php?id=560	CAAAGGCGAUAACAUCUAUtt	AUAGAUGUUAUCGCCUUUGgg						00CSI0BR6X
AMO2074Q	CPF201DU	ASO21DVE	0005814413-4	A9	A	9	NM_002014	FKBP4	FK506 binding protein 4, 59kDa	2288	s48	0.1 nmole	Not Determined	Not Available	GCUUUACUACAGUAUAAGAtt	UCUUAUACUGUAGUAAAGCtt						00CSI0BXOJ
AMO2074Q	CPF201DU	ASO21DVF	0005814413-4	A10	A	10	NM_015959	TXNDC14	thioredoxin domain containing 14	51075	s27362	0.1 nmole	Not Determined	Not Available	CGCCCAACCUUACUACCUUtt	AAGGUAGUAAGGUUGGGCGag						00CSI0B4W0
AMO2074Q	CPF201DU	Empty Well	0005814413-4	A11	A	11
AMO2074Q	CPF201DU	Empty Well	0005814413-4	A12	A	12
AMO2074Q	CPF201DU	ASO21DVG	0005814413-4	B1	B	1	NM_194460	RNF126	ring finger protein 126	55658	s31185	0.1 nmole	4	http://www.ambion.com/catalog/exon_sirna.php?id=31185	GCAUCUUCGAUGACAGCUUtt	AAGCUGUCAUCGAAGAUGCcg						00CSI0AITL
AMO2074Q	CPF201DU	ASO21DVH	0005814413-4	B2	B	2	NM_004944	DNASE1L3	deoxyribonuclease I-like 3	1776	s4194	0.1 nmole	5	http://www.ambion.com/catalog/exon_sirna.php?id=4194	CAAGGAGAGGCAUAACGUAtt	UACGUUAUGCCUCUCCUUGaa						00CSI0BQZH
AMO2074Q	CPF201DU	ASO21DVI	0005814413-4	B3	B	3	NM_004257	TGFBRAP1	transforming growth factor, beta receptor associated protein 1	9392	s17973	0.1 nmole	Not Determined	Not Available	CGCUCAGACCUGUAUGAAUtt	AUUCAUACAGGUCUGAGCGtg						00CSI0AGUI
AMO2074Q	CPF201DU	ASO21DVJ	0005814413-4	B4	B	4	NM_003141	TRIM21	tripartite motif containing 21	6737	s13462	0.1 nmole	7	http://www.ambion.com/catalog/exon_sirna.php?id=13462	AGGUAGAUGUGACAGGAAAtt	UUUCCUGUCACAUCUACCUcc						00CSI0DW78
AMO2074Q	CPF201DU	ASO21DVK	0005814413-4	B5	B	5	NM_181673	OGT	O-linked N-acetylglucosamine (GlcNAc) transferase (UDP-N-acetylglucosamine:polypeptide-N-acetylglucosaminyl transferase)	8473	s16093	0.1 nmole	Not Determined	Not Available	GCAGUUCGCUUGUAUCGUAtt	UACGAUACAAGCGAACUGCct						00CSI0B7DX
AMO2074Q	CPF201DU	ASO21DVL	0005814413-4	B6	B	6	NM_000104	CYP1B1	cytochrome P450, family 1, subfamily B, polypeptide 1	1545	s3805	0.1 nmole	Not Determined	Not Available	CCCAAGUCAUUUAAAGUCAtt	UGACUUUAAAUGACUUGGGtt						00CSI0BN62
AMO2074Q	CPF201DU	ASO21DVM	0005814413-4	B7	B	7	NM_002968	SALL1	sal-like 1 (Drosophila)	6299	s12464	0.1 nmole	2	http://www.ambion.com/catalog/exon_sirna.php?id=12464	GCAGCGACCUUUCAGAACAtt	UGUUCUGAAAGGUCGCUGCag						00CSI0BY5H
AMO2074Q	CPF201DU	ASO21DVN	0005814413-4	B8	B	8	NM_001922	DCT	dopachrome tautomerase (dopachrome delta-isomerase, tyrosine-related protein 2)	1638	s3971	0.1 nmole	Not Determined	Not Available	CCUUAGAUCUCGCGAAGAAtt	UUCUUCGCGAGAUCUAAGGcg						00CSI0B8PF
AMO2074Q	CPF201DU	ASO21DVO	0005814413-4	B9	B	9	NM_000954	PTGDS	prostaglandin D2 synthase 21kDa (brain)	5730	s11446	0.1 nmole	5	http://www.ambion.com/catalog/exon_sirna.php?id=11446	GGGCUGAGUUAAAGGAGAAtt	UUCUCCUUUAACUCAGCCCtg						00CSI0B6QA
AMO2074Q	CPF201DU	ASO21DVP	0005814413-4	B10	B	10	NM_007317	KIF22	kinesin family member 22	3835	s7911	0.1 nmole	7	http://www.ambion.com/catalog/exon_sirna.php?id=7911	CAAUCGGCCUUUUACCAAUtt	AUUGGUAAAAGGCCGAUUGat						00CSI0B9D5
AMO2074Q	CPF201DU	ASO21DVQ	0005814413-4	B11	B	11	NM_000855	GUCY1A2	guanylate cyclase 1, soluble, alpha 2	2977	s6331	0.1 nmole	3	http://www.ambion.com/catalog/exon_sirna.php?id=6331	CCACAAUAUCUCUAACAGAtt	UCUGUUAGAGAUAUUGUGGaa						00CSI0BMOH
AMO2074Q	CPF201DU	ASO21DVR	0005814413-4	B12	B	12	NM_005030	PLK1	polo-like kinase 1	5347	s448	0.1 nmole	5	http://www.ambion.com/catalog/exon_sirna.php?id=448	CCAUUAACGAGCUGCUUAAtt	UUAAGCAGCUCGUUAAUGGtt						00CSI0D19T
AMO2074Q	CPF201DU	ASO21DVS	0005814413-4	C1	C	1	NM_001001331	ATP2B2	ATPase, Ca++ transporting, plasma membrane 2	491	s1752	0.1 nmole	Not Determined	Not Available	CGUCAUCCCUCAACAAGAAtt	UUCUUGUUGAGGGAUGACGgc						00CSI0B4NH
AMO2074Q	CPF201DU	ASO21DVT	0005814413-4	C2	C	2	NM_014501	UBE2S	ubiquitin-conjugating enzyme E2S	27338	s26181	0.1 nmole	2	http://www.ambion.com/catalog/exon_sirna.php?id=26181	AGGUCUUUCCCAACGAGGAtt	UCCUCGUUGGGAAAGACCUtg						00CSI0BWE0
AMO2074Q	CPF201DU	ASO21DVU	0005814413-4	C3	C	3	NM_003290	TPM4	tropomyosin 4	7171	s14344	0.1 nmole	Not Determined	Not Available	CAAGAAUGUUACUAACAAUtt	AUUGUUAGUAACAUUCUUGag						00CSI0BR5J
AMO2074Q	CPF201DU	Empty Well	0005814413-4	C4	C	4
AMO2074Q	CPF201DU	Empty Well	0005814413-4	C5	C	5
AMO2074Q	CPF201DU	ASO21DVV	0005814413-4	C6	C	6	NM_000637	GSR	glutathione reductase	2936	s6248	0.1 nmole	3	http://www.ambion.com/catalog/exon_sirna.php?id=6248	GCAUGAUCAUGCUGAUUAUtt	AUAAUCAGCAUGAUCAUGCat						00CSI0B9NJ
AMO2074Q	CPF201DU	ASO21DVW	0005814413-4	C7	C	7	NM_003341	UBE2E1	ubiquitin-conjugating enzyme E2E 1 (UBC4/5 homolog, yeast)	7324	s561	0.1 nmole	4,3	http://www.ambion.com/catalog/exon_sirna.php?id=561	GGUGUAUUCUUUCUCGAUAtt	UAUCGAGAAAGAAUACACCac						00CSI0B68X
AMO2074Q	CPF201DU	Empty Well	0005814413-4	C8	C	8
AMO2074Q	CPF201DU	Empty Well	0005814413-4	C9	C	9
AMO2074Q	CPF201DU	ASO21DVX	0005814413-4	C10	C	10	NM_172201	KCNE2	potassium voltage-gated channel, Isk-related family, member 2	9992	s19415	0.1 nmole	2	http://www.ambion.com/catalog/exon_sirna.php?id=19415	UGGUGAUGAUUGGAAUGUUtt	AACAUUCCAAUCAUCACCAtg						00CSI0B6AP
AMO2074Q	CPF201DU	ASO21DVY	0005814413-4	C11	C	11	NM_004257	TGFBRAP1	transforming growth factor, beta receptor associated protein 1	9392	s17974	0.1 nmole	Not Determined	Not Available	GGUCCGAAAACUUAAUCUAtt	UAGAUUAAGUUUUCGGACCtg						00CSI0AOX5
AMO2074Q	CPF201DU	ASO21DVZ	0005814413-4	C12	C	12	NM_032603	LOXL3	lysyl oxidase-like 3	84695	s39344	0.1 nmole	12	http://www.ambion.com/catalog/exon_sirna.php?id=39344	GGCAUGACAUUGACUGUCAtt	UGACAGUCAAUGUCAUGCCgg						00CSI0BCW8
AMO2074Q	CPF201DU	ASO21DW0	0005814413-4	D1	D	1	NM_003746	DYNLL1	dynein, light chain, LC8-type 1	8655	s16477	0.1 nmole	3,3,3	http://www.ambion.com/catalog/exon_sirna.php?id=16477	AGUUUGUCGUGGUUAUAAAtt	UUUAUAACCACGACAAACUag						00CSI0B5H3
AMO2074Q	CPF201DU	ASO21DW1	0005814413-4	D2	D	2	NM_005550	KIFC3	kinesin family member C3	3801	s7843	0.1 nmole	11	http://www.ambion.com/catalog/exon_sirna.php?id=7843	CCAAUGCUGUGACUUUCGAtt	UCGAAAGUCACAGCAUUGGtg						00CSI0BMW8
AMO2074Q	CPF201DU	ASO21DW2	0005814413-4	D3	D	3	NM_003689	AKR7A2	aldo-keto reductase family 7, member A2 (aflatoxin aldehyde reductase)	8574	s16331	0.1 nmole	7	http://www.ambion.com/catalog/exon_sirna.php?id=16331	GCCUUAAGCUGACUUAGAAtt	UUCUAAGUCAGCUUAAGGCca						00CSI0B7F2
AMO2074Q	CPF201DU	ASO21DW3	0005814413-4	D4	D	4	NM_018429	BDP1	B double prime 1, subunit of RNA polymerase III transcription initiation factor IIIB	55814	s31577	0.1 nmole	31	http://www.ambion.com/catalog/exon_sirna.php?id=31577	CCUCGGACCAGUUACAACAtt	UGUUGUAACUGGUCCGAGGtt						00CSI0BS8N
AMO2074Q	CPF201DU	ASO21DW4	0005814413-4	D5	D	5	NM_004223	UBE2L6	ubiquitin-conjugating enzyme E2L 6	9246	s17679	0.1 nmole	3,3	http://www.ambion.com/catalog/exon_sirna.php?id=17679	CAACCUCCCUACCACCUGAtt	UCAGGUGGUAGGGAGGUUGgt						00CSI0BVOP
AMO2074Q	CPF201DU	ASO21DW5	0005814413-4	D6	D	6	NM_003286	TOP1	topoisomerase (DNA) I	7150	s14304	0.1 nmole	16	http://www.ambion.com/catalog/exon_sirna.php?id=14304	GGAUGAUCUUUUUGAUAGAtt	UCUAUCAAAAAGAUCAUCCtc						00CSI0D35K
AMO2074Q	CPF201DU	ASO21DW6	0005814413-4	D7	D	7	NM_007005	TLE4	transducin-like enhancer of split 4 (E(sp1) homolog, Drosophila)	7091	s14176	0.1 nmole	4	http://www.ambion.com/catalog/exon_sirna.php?id=14176	GGUUGAAUAUAGAAAUGCAtt	UGCAUUUCUAUAUUCAACCca						00CSI0AGJ8
AMO2074Q	CPF201DU	ASO21DW7	0005814413-4	D8	D	8	NM_006494	ERF	Ets2 repressor factor	2077	s4808	0.1 nmole	Not Determined	Not Available	CAUUCAAGUUUAAGCUCCAtt	UGGAGCUUAAACUUGAAUGgg						00CSI0BNTK
AMO2074Q	CPF201DU	ASO21DW8	0005814413-4	D9	D	9	NM_032538	TTBK1	tau tubulin kinase 1	84630	s39212	0.1 nmole	4	http://www.ambion.com/catalog/exon_sirna.php?id=39212	GAACGAGAAGUUUAACUAUtt	AUAGUUAAACUUCUCGUUCct						00CSI0BACG
AMO2074Q	CPF201DU	Empty Well	0005814413-4	D10	D	10
AMO2074Q	CPF201DU	ASO21DW9	0005814413-4	D11	D	11	NM_022474	MPP5	membrane protein, palmitoylated 5 (MAGUK p55 subfamily member 5)	64398	s34686	0.1 nmole	3	http://www.ambion.com/catalog/exon_sirna.php?id=34686	GAAUCAGACAGCGAAGUAAtt	UUACUUCGCUGUCUGAUUCct						00CSI0BAE2
AMO2074Q	CPF201DU	ASO21DWA	0005814413-4	D12	D	12	NM_000775	CYP2J2	cytochrome P450, family 2, subfamily J, polypeptide 2	1573	s3843	0.1 nmole	2	http://www.ambion.com/catalog/exon_sirna.php?id=3843	GCUUGCCCUUAAUCAAAGAtt	UCUUUGAUUAAGGGCAAGCca						00CSI0BQWQ
AMO2074Q	CPF201DU	ASO21DWB	0005814413-4	E1	E	1	NM_018448	CAND1	cullin-associated and neddylation-dissociated 1	55832	s31616	0.1 nmole	Not Determined	Not Available	GGCUAUUUCCUGUAUGGGAtt	UCCCAUACAGGAAAUAGCCct						00CSI0C1MU
AMO2074Q	CPF201DU	ASO21DWC	0005814413-4	E2	E	2	NM_173197	KCNIP2	Kv channel interacting protein 2	30819	s26929	0.1 nmole	8,8,7,6,6,6,5	http://www.ambion.com/catalog/exon_sirna.php?id=26929	UGAUGGGCAAGUACACGUAtt	UACGUGUACUUGCCCAUCAtg						00CSI0C1JG
AMO2074Q	CPF201DU	Empty Well	0005814413-4	E3	E	3
AMO2074Q	CPF201DU	ASO21DWD	0005814413-4	E4	E	4	NM_024560	ACSS3	acyl-CoA synthetase short-chain family member 3	79611	s35911	0.1 nmole	15	http://www.ambion.com/catalog/exon_sirna.php?id=35911	GAUAACUUCUACAAUUGAAtt	UUCAAUUGUAGAAGUUAUCtt						00CSI0BZKO
AMO2074Q	CPF201DU	ASO21DWE	0005814413-4	E5	E	5	NM_004253	PLAA	phospholipase A2-activating protein	9373	s17934	0.1 nmole	Not Determined	Not Available	GCGAGUGUCUUGAAGUAUAtt	UAUACUUCAAGACACUCGCca						00CSI0BR3Q
AMO2074Q	CPF201DU	ASO21DWF	0005814413-4	E6	E	6	NM_004976	KCNC1	potassium voltage-gated channel, Shaw-related subfamily, member 1	3746	s7703	0.1 nmole	Not Determined	Not Available	CGGGAUGUAUUACUCCUUAtt	UAAGGAGUAAUACAUCCCGaa						00CSI0B6WG
AMO2074Q	CPF201DU	ASO21DWG	0005814413-4	E7	E	7	NM_000855	GUCY1A2	guanylate cyclase 1, soluble, alpha 2	2977	s6332	0.1 nmole	7	http://www.ambion.com/catalog/exon_sirna.php?id=6332	CGUUAUUGCCUGUUUGGAAtt	UUCCAAACAGGCAAUAACGtg						00CSI0B5BV
AMO2074Q	CPF201DU	ASO21DWH	0005814413-4	E8	E	8	NM_194458	UBE2J2	ubiquitin-conjugating enzyme E2, J2	118424	s42189	0.1 nmole	7,8,6,7	http://www.ambion.com/catalog/exon_sirna.php?id=42189	GCACAAGACGAACUCAGUAtt	UACUGAGUUCGUCUUGUGCtt						00CSI208F5
AMO2074Q	CPF201DU	ASO21DWI	0005814413-4	E9	E	9	NM_005114	HS3ST1	heparan sulfate (glucosamine) 3-O-sulfotransferase 1	9957	s19335	0.1 nmole	2	http://www.ambion.com/catalog/exon_sirna.php?id=19335	UCAAUAAACUGCACGAAUAtt	UAUUCGUGCAGUUUAUUGAgt						00CSI0BOPI
AMO2074Q	CPF201DU	ASO21DWJ	0005814413-4	E10	E	10	NM_173197	KCNIP2	Kv channel interacting protein 2	30819	s26930	0.1 nmole	5,5,4,3,3,3,3	http://www.ambion.com/catalog/exon_sirna.php?id=26930	CCAGCGGAAUUGUCAAUGAtt	UCAUUGACAAUUCCGCUGGga						00CSI0C3YZ
AMO2074Q	CPF201DU	ASO21DWK	0005814413-4	E11	E	11	NM_001076683	UBTF	upstream binding transcription factor, RNA polymerase I	7343	s14613	0.1 nmole	15	http://www.ambion.com/catalog/exon_sirna.php?id=14613	CCAUGAACGGUUACCAGAAtt	UUCUGGUAACCGUUCAUGGga						00CSI0CQ7H
AMO2074Q	CPF201DU	ASO21DWL	0005814413-4	E12	E	12	NM_007317	KIF22	kinesin family member 22	3835	s7912	0.1 nmole	6	http://www.ambion.com/catalog/exon_sirna.php?id=7912	GGCCUUCGGCUAAAAGAGAtt	UCUCUUUUAGCCGAAGGCCct						00CSI0BMWO
AMO2074Q	CPF201DU	ASO21DWM	0005814413-4	F1	F	1	NM_004359	CDC34	cell division cycle 34	997	s2762	0.1 nmole	5	http://www.ambion.com/catalog/exon_sirna.php?id=2762	AGUACUGCGUGAAGACCAAtt	UUGGUCUUCACGCAGUACUcg						00CSI0BMZ4
AMO2074Q	CPF201DU	ASO21DWN	0005814413-4	F2	F	2	NM_002952	RPS2	ribosomal protein S2	6187	s12252	0.1 nmole	7	http://www.ambion.com/catalog/exon_sirna.php?id=12252	CCAAGUCUCCCUAUCAGGAtt	UCCUGAUAGGGAGACUUGGtg						00CSI0E5EB
AMO2074Q	CPF201DU	ASO21DWO	0005814413-4	F3	F	3	NM_012406	PRDM4	PR domain containing 4	11108	s21904	0.1 nmole	8	http://www.ambion.com/catalog/exon_sirna.php?id=21904	GGAUGAUGUUUGUGCGCAAtt	UUGCGCACAAACAUCAUCCaa						00CSI0C29S
AMO2074Q	CPF201DU	Empty Well	0005814413-4	F4	F	4
AMO2074Q	CPF201DU	Empty Well	0005814413-4	F5	F	5
AMO2074Q	CPF201DU	ASO21DWP	0005814413-4	F6	F	6	NM_004776	B4GALT5	UDP-Gal:betaGlcNAc beta 1,4- galactosyltransferase, polypeptide 5	9334	s17844	0.1 nmole	Not Determined	Not Available	GGGACAACGUGAGAACAAUtt	AUUGUUCUCACGUUGUCCCgg						00CSI0B7C9
AMO2074Q	CPF201DU	ASO21DWQ	0005814413-4	F7	F	7	NM_145214	TRIM11	tripartite motif containing 11	81559	s37632	0.1 nmole	6	http://www.ambion.com/catalog/exon_sirna.php?id=37632	CUAUUACAAUUCCUCGGAAtt	UUCCGAGGAAUUGUAAUAGct						00CSI0BC2A
AMO2074Q	CPF201DU	Empty Well	0005814413-4	F8	F	8
AMO2074Q	CPF201DU	Empty Well	0005814413-4	F9	F	9
AMO2074Q	CPF201DU	ASO21DWR	0005814413-4	F10	F	10	NM_003204	NFE2L1	nuclear factor (erythroid-derived 2)-like 1	4779	s9488	0.1 nmole	Not Determined	Not Available	GCUGCGAGAUGAGAACGGAtt	UCCGUUCUCAUCUCGCAGCcg						00CSI0C2GM
AMO2074Q	CPF201DU	ASO21DWS	0005814413-4	F11	F	11	NM_005114	HS3ST1	heparan sulfate (glucosamine) 3-O-sulfotransferase 1	9957	s19336	0.1 nmole	2	http://www.ambion.com/catalog/exon_sirna.php?id=19336	GGCUCAAUGUGGACUACAAtt	UUGUAGUCCACAUUGAGCCtg						00CSI0BA0M
AMO2074Q	CPF201DU	ASO21DWT	0005814413-4	F12	F	12	NM_012406	PRDM4	PR domain containing 4	11108	s21905	0.1 nmole	7	http://www.ambion.com/catalog/exon_sirna.php?id=21905	GGACAGACAAGGCAGUUAAtt	UUAACUGCCUUGUCUGUCCat						00CSI0C2TF
AMO2074Q	CPF201DU	ASO21DWU	0005814413-4	G1	G	1	NM_002115	HK3	hexokinase 3 (white cell)	3101	s6563	0.1 nmole	Not Determined	Not Available	ACCAUACCCUGGACCAUGAtt	UCAUGGUCCAGGGUAUGGUcg						00CSI0B9OL
AMO2074Q	CPF201DU	ASO21DWV	0005814413-4	G2	G	2	NM_016066	GLRX2	glutaredoxin 2	51022	s27259	0.1 nmole	3,3	http://www.ambion.com/catalog/exon_sirna.php?id=27259	CCAAGAUGCUCUUUACAAAtt	UUUGUAAAGAGCAUCUUGGaa						00CSI0B4VQ
AMO2074Q	CPF201DU	ASO21DWW	0005814413-4	G3	G	3	NM_005030	PLK1	polo-like kinase 1	5347	s449	0.1 nmole	3	http://www.ambion.com/catalog/exon_sirna.php?id=449	CAACCAAAGUCGAAUAUGAtt	UCAUAUUCGACUUUGGUUGcc						00CSI0F118
AMO2074Q	CPF201DU	ASO21DWX	0005814413-4	G4	G	4	NM_001190	BCAT2	branched chain aminotransferase 2, mitochondrial	587	s1903	0.1 nmole	Not Determined	Not Available	GGAAGACAUUUACCGACCAtt	UGGUCGGUAAAUGUCUUCCca						00CSI0B93Y
AMO2074Q	CPF201DU	ASO21DWY	0005814413-4	G5	G	5	NM_002251	KCNS1	potassium voltage-gated channel, delayed-rectifier, subfamily S, member 1	3787	s7813	0.1 nmole	5	http://www.ambion.com/catalog/exon_sirna.php?id=7813	GCAACCACCAAGAGUUUGAtt	UCAAACUCUUGGUGGUUGCtg						00CSI0BX5Z
AMO2074Q	CPF201DU	ASO21DWZ	0005814413-4	G6	G	6	NM_002115	HK3	hexokinase 3 (white cell)	3101	s6564	0.1 nmole	Not Determined	Not Available	AGAUGAUCGGAGGCCUGUAtt	UACAGGCCUCCGAUCAUCUtc						00CSI0BD0P
AMO2074Q	CPF201DU	ASO21DX0	0005814413-4	G7	G	7	NM_003181	T	T, brachyury homolog (mouse)	6862	s13703	0.1 nmole	4	http://www.ambion.com/catalog/exon_sirna.php?id=13703	CGGUGACUGCUUAUCAGAAtt	UUCUGAUAAGCAGUCACCGct						00CSI0B6J1
AMO2074Q	CPF201DU	ASO21DX1	0005814413-4	G8	G	8	NM_194460	RNF126	ring finger protein 126	55658	s31186	0.1 nmole	1	http://www.ambion.com/catalog/exon_sirna.php?id=31186	GAUUAUAUCUGUCCAAGAUtt	AUCUUGGACAGAUAUAAUCcg						00CSI0AMQ1
AMO2074Q	CPF201DU	Empty Well	0005814413-4	G9	G	9
AMO2074Q	CPF201DU	Empty Well	0005814413-4	G10	G	10
AMO2074Q	CPF201DU	Empty Well	0005814413-4	G11	G	11
AMO2074Q	CPF201DU	Empty Well	0005814413-4	G12	G	12
AMO2074Q	CPF201DU	Empty Well	0005814413-4	H1	H	1
AMO2074Q	CPF201DU	Empty Well	0005814413-4	H2	H	2
AMO2074Q	CPF201DU	Empty Well	0005814413-4	H3	H	3
AMO2074Q	CPF201DU	Empty Well	0005814413-4	H4	H	4
AMO2074Q	CPF201DU	Empty Well	0005814413-4	H5	H	5
AMO2074Q	CPF201DU	Empty Well	0005814413-4	H6	H	6
AMO2074Q	CPF201DU	Empty Well	0005814413-4	H7	H	7
AMO2074Q	CPF201DU	Empty Well	0005814413-4	H8	H	8
AMO2074Q	CPF201DU	Empty Well	0005814413-4	H9	H	9
AMO2074Q	CPF201DU	Empty Well	0005814413-4	H10	H	10
AMO2074Q	CPF201DU	Empty Well	0005814413-4	H11	H	11
AMO2074Q	CPF201DU	Empty Well	0005814413-4	H12	H	12
Ambion Silencer® Select siRNA Library
Summary Information
For Research Use Only
Ambion Order Number: 0005814413
Catalog Number: 4427030
Quantity: 0.1 nmole
Total Plate Count: 4
Total Sample Count: 300
siRNA Count: 300
Control Count: 0
Empty Well Count: 84

## Sheet: 201-300
Lot Number	Plate ID	Sample ID	Plate Name	Location (Row-Col)	Row	Col	RefSeq Accession Number	Gene Symbol	Full Gene Name	Gene ID	siRNA ID	Amount	Exon(s) Targeted	Exon Image	Sense siRNA Sequence	Antisense siRNA Sequence	Validated	Mean RNA Levels Remaining	Plus Error Bar	Minus Error Bar	Validation Cell Line	Matrix 2D Code	Customer Barcode
AMO208IC	CPF201HZ	Empty Well	0005854973-1	A1	A	1
AMO208IC	CPF201HZ	Empty Well	0005854973-1	A2	A	2
AMO208IC	CPF201HZ	ASO21LUJ	0005854973-1	A3	A	3	NM_024090	ELOVL6	ELOVL family member 6, elongation of long chain fatty acids (FEN1/Elo2, SUR4/Elo3-like, yeast)	79071	s35518	0.1 nmole	Not Determined	Not Available	GCUUAUAUGGUGUACAUUUtt	AAAUGUACACCAUAUAAGCac						00CSI0C0ZC
AMO208IC	CPF201HZ	ASO21LUK	0005854973-1	A4	A	4	NM_004552	NDUFS5	NADH dehydrogenase (ubiquinone) Fe-S protein 5, 15kDa (NADH-coenzyme Q reductase)	4725	s9398	0.1 nmole	3	http://www.ambion.com/catalog/exon_sirna.php?id=9398	GGGAUAAGCUGAUAAAGGAtt	UCCUUUAUCAGCUUAUCCCgc						00CSI0BO6G
AMO208IC	CPF201HZ	ASO21LUL	0005854973-1	A5	A	5	NM_005006	NDUFS1	NADH dehydrogenase (ubiquinone) Fe-S protein 1, 75kDa (NADH-coenzyme Q reductase)	4719	s9384	0.1 nmole	16	http://www.ambion.com/catalog/exon_sirna.php?id=9384	CCAUAGCUGAUGUUAUUCUtt	AGAAUAACAUCAGCUAUGGga						00CSI0B9EC
AMO208IC	CPF201HZ	ASO21LUM	0005854973-1	A6	A	6	NM_178042	ACTL6A	actin-like 6A	86	s964	0.1 nmole	11,11,11	http://www.ambion.com/catalog/exon_sirna.php?id=964	CAAUGUUAGGAGUCAGUCAtt	UGACUGACUCCUAACAUUGtg						00CSI0BV2S
AMO208IC	CPF201HZ	ASO21LUN	0005854973-1	A7	A	7	NM_052853	ADCK2	aarF domain containing kinase 2	90956	s40537	0.1 nmole	1	http://www.ambion.com/catalog/exon_sirna.php?id=40537	GACCAGUCGUUUCUAGAAAtt	UUUCUAGAAACGACUGGUCtg						00CSI0BDGR
AMO208IC	CPF201HZ	ASO21LUO	0005854973-1	A8	A	8	NM_172236	POFUT1	protein O-fucosyltransferase 1	23509	s309	0.1 nmole	4,4	http://www.ambion.com/catalog/exon_sirna.php?id=309	GGCCCAUUCUGGGAUCAGUtt	ACUGAUCCCAGAAUGGGCCaa						00CSI0BW1E
AMO208IC	CPF201HZ	ASO21LUP	0005854973-1	A9	A	9	NM_001893	CSNK1D	casein kinase 1, delta	1453	s3627	0.1 nmole	5,5	http://www.ambion.com/catalog/exon_sirna.php?id=3627	GGAUUAGCGAGAAGAAAAUtt	AUUUUCUUCUCGCUAAUCCtt						00CSI0BAW9
AMO208IC	CPF201HZ	ASO21LUQ	0005854973-1	A10	A	10	NM_001013734	RFPL4B	ret finger protein-like 4B	442247	s54526	0.1 nmole	Not Determined	Not Available	GAAAGAGCAAUGAUUUAUUtt	AAUAAAUCAUUGCUCUUUCtg						00CSI0BU05
AMO208IC	CPF201HZ	Empty Well	0005854973-1	A11	A	11
AMO208IC	CPF201HZ	Empty Well	0005854973-1	A12	A	12
AMO208IC	CPF201HZ	ASO21LUR	0005854973-1	B1	B	1	NM_014308	PIK3R5	phosphoinositide-3-kinase, regulatory subunit 5	23533	s24029	0.1 nmole	Not Determined	Not Available	GGCUGUUCCUCUAACACUAtt	UAGUGUUAGAGGAACAGCCtc						00CSI0DPY0
AMO208IC	CPF201HZ	ASO21LUS	0005854973-1	B2	B	2	NM_004210	NEURL	neuralized homolog (Drosophila)	9148	s17488	0.1 nmole	Not Determined	Not Available	CGGUGGACACGGUCAUCUAtt	UAGAUGACCGUGUCCACCGcg						00CSI0B7AW
AMO208IC	CPF201HZ	ASO21LUT	0005854973-1	B3	B	3	NM_014222	NDUFA8	NADH dehydrogenase (ubiquinone) 1 alpha subcomplex, 8, 19kDa	4702	s9342	0.1 nmole	3	http://www.ambion.com/catalog/exon_sirna.php?id=9342	GCAGUUAUUUCGUCACUGUtt	ACAGUGACGAAAUAACUGCtg						00CSI0BXF3
AMO208IC	CPF201HZ	ASO21LUU	0005854973-1	B4	B	4	NM_004982	KCNJ8	potassium inwardly-rectifying channel, subfamily J, member 8	3764	s7751	0.1 nmole	3	http://www.ambion.com/catalog/exon_sirna.php?id=7751	GGUGGUUCCUAUUCACCAAtt	UUGGUGAAUAGGAACCACCtc						00CSI0EEF4
AMO208IC	CPF201HZ	ASO21LUV	0005854973-1	B5	B	5	NM_020426	LYZL6	lysozyme-like 6	57151	s32791	0.1 nmole	2	http://www.ambion.com/catalog/exon_sirna.php?id=32791	GAGUUACUCGGAAAACCUUtt	AAGGUUUUCCGAGUAACUCtt						00CSI0BH94
AMO208IC	CPF201HZ	ASO21LUW	0005854973-1	B6	B	6	NM_001083607	PTCH1	patched 1	5727	s11442	0.1 nmole	20,20,20,20,20,20,20	http://www.ambion.com/catalog/exon_sirna.php?id=11442	GGAUCUGAGUUCGACUUCAtt	UGAAGUCGAACUCAGAUCCcg						00CSI0BK93
AMO208IC	CPF201HZ	ASO21LUX	0005854973-1	B7	B	7	NM_004635	MAPKAPK3	mitogen-activated protein kinase-activated protein kinase 3	7867	s15428	0.1 nmole	5	http://www.ambion.com/catalog/exon_sirna.php?id=15428	UGUCAAGCCUGAAAACCUAtt	UAGGUUUUCAGGCUUGACAtc						00CSI0BD8X
AMO208IC	CPF201HZ	ASO21LUY	0005854973-1	B8	B	8	NM_000151	G6PC	glucose-6-phosphatase, catalytic subunit	2538	s5445	0.1 nmole	2	http://www.ambion.com/catalog/exon_sirna.php?id=5445	GGUGGGUUUUGGAUACUGAtt	UCAGUAUCCAAAACCCACCag						00CSI0BQ8P
AMO208IC	CPF201HZ	ASO21LUZ	0005854973-1	B9	B	9	NM_001091	ABP1	amiloride binding protein 1 (amine oxidase (copper-containing))	26	s867	0.1 nmole	2	http://www.ambion.com/catalog/exon_sirna.php?id=867	CCGUGUUUCUCAUCGAGAUtt	AUCUCGAUGAGAAACACGGtg						00CSI0B4S6
AMO208IC	CPF201HZ	ASO21LV0	0005854973-1	B10	B	10	NM_001904	CTNNB1	catenin (cadherin-associated protein), beta 1, 88kDa	1499	s438	0.1 nmole	Not Determined	Not Available	CUGUUGGAUUGAUUCGAAAtt	UUUCGAAUCAAUCCAACAGta						00CSI0EYI1
AMO208IC	CPF201HZ	ASO21LV1	0005854973-1	B11	B	11	NM_000889	ITGB7	integrin, beta 7	3695	s7597	0.1 nmole	13	http://www.ambion.com/catalog/exon_sirna.php?id=7597	AGCUUGUGCCCAUACCAAUtt	AUUGGUAUGGGCACAAGCUgt						00CSI0B9C8
AMO208IC	CPF201HZ	ASO21LV2	0005854973-1	B12	B	12	NM_152221	CSNK1E	casein kinase 1, epsilon	1454	s57	0.1 nmole	6,6	http://www.ambion.com/catalog/exon_sirna.php?id=57	CCUCCGAAUUCUCAACAUAtt	UAUGUUGAGAAUUCGGAGGga						00CSI0BAVZ
AMO208IC	CPF201HZ	ASO21LV3	0005854973-1	C1	C	1	NM_003010	MAP2K4	mitogen-activated protein kinase kinase 4	6416	s12702	0.1 nmole	1	http://www.ambion.com/catalog/exon_sirna.php?id=12702	GCAUGCAGGGUAAACGCAAtt	UUGCGUUUACCCUGCAUGCtg						00CSI20CAY
AMO208IC	CPF201HZ	ASO21LV4	0005854973-1	C2	C	2	NM_182551	LCLAT1	lysocardiolipin acyltransferase 1	253558	s48422	0.1 nmole	3,4	http://www.ambion.com/catalog/exon_sirna.php?id=48422	GGUGUAAAAGUGAUUAUAAtt	UUAUAAUCACUUUUACACCaa						00CSI0BCCJ
AMO208IC	CPF201HZ	ASO21LV5	0005854973-1	C3	C	3	NM_003985	TNK1	tyrosine kinase, non-receptor, 1	8711	s16596	0.1 nmole	Not Determined	Not Available	AGGUAUCGGUCAUGAUGAAtt	UUCAUCAUGACCGAUACCUct						00CSI0BZ1X
AMO208IC	CPF201HZ	Empty Well	0005854973-1	C4	C	4
AMO208IC	CPF201HZ	Empty Well	0005854973-1	C5	C	5
AMO208IC	CPF201HZ	ASO21LV6	0005854973-1	C6	C	6	NM_002070	GNAI2	guanine nucleotide binding protein (G protein), alpha inhibiting activity polypeptide 2	2771	s5876	0.1 nmole	1	http://www.ambion.com/catalog/exon_sirna.php?id=5876	GCUCUAAGAUGAUCGACAAtt	UUGUCGAUCAUCUUAGAGCgc						00CSI0B9LT
AMO208IC	CPF201HZ	ASO21LV7	0005854973-1	C7	C	7	NM_024090	ELOVL6	ELOVL family member 6, elongation of long chain fatty acids (FEN1/Elo2, SUR4/Elo3-like, yeast)	79071	s35517	0.1 nmole	Not Determined	Not Available	GAACUAGGAGAUACAAUAUtt	AUAUUGUAUCUCCUAGUUCgg						00CSI0BWKU
AMO208IC	CPF201HZ	Empty Well	0005854973-1	C8	C	8
AMO208IC	CPF201HZ	Empty Well	0005854973-1	C9	C	9
AMO208IC	CPF201HZ	ASO21LV8	0005854973-1	C10	C	10	NM_003016	SFRS2	splicing factor, arginine/serine-rich 2	6427	s12728	0.1 nmole	2	http://www.ambion.com/catalog/exon_sirna.php?id=12728	GCACUAUCCUCUUAGAGAAtt	UUCUCUAAGAGGAUAGUGCat						00CSI20CAU
AMO208IC	CPF201HZ	ASO21LV9	0005854973-1	C11	C	11	NM_002388	MCM3	minichromosome maintenance complex component 3	4172	s8591	0.1 nmole	11	http://www.ambion.com/catalog/exon_sirna.php?id=8591	CCAGAUUUAUGAGAAGCAUtt	AUGCUUCUCAUAAAUCUGGgt						00CSI0BO1I
AMO208IC	CPF201HZ	ASO21LVA	0005854973-1	C12	C	12	NM_005614	RHEB	Ras homolog enriched in brain	6009	s12020	0.1 nmole	8	http://www.ambion.com/catalog/exon_sirna.php?id=12020	GGAUGUUUUUCGAAGGAUAtt	UAUCCUUCGAAAAACAUCCac						00CSI20CB0
AMO208IC	CPF201HZ	ASO21LVB	0005854973-1	D1	D	1	NM_012088	PGLS	6-phosphogluconolactonase	25796	s24498	0.1 nmole	4	http://www.ambion.com/catalog/exon_sirna.php?id=24498	AGCACGAACUGUCAUCUUUtt	AAAGAUGACAGUUCGUGCUgc						00CSI0B5R5
AMO208IC	CPF201HZ	ASO21LVC	0005854973-1	D2	D	2	NM_033505	EPT1	ethanolaminephosphotransferase 1 (CDP-ethanolamine-specific)	85465	s40056	0.1 nmole	9	http://www.ambion.com/catalog/exon_sirna.php?id=40056	GAGUACGAGUGGUAAAGCAtt	UGCUUUACCACUCGUACUCca						00CSI0BU1S
AMO208IC	CPF201HZ	ASO21LVD	0005854973-1	D3	D	3	NM_033505	EPT1	ethanolaminephosphotransferase 1 (CDP-ethanolamine-specific)	85465	s40055	0.1 nmole	2	http://www.ambion.com/catalog/exon_sirna.php?id=40055	GGAACACUAUAGUAAAGGUtt	ACCUUUACUAUAGUGUUCCag						00CSI0BPPN
AMO208IC	CPF201HZ	ASO21LVE	0005854973-1	D4	D	4	NM_016594	FKBP11	FK506 binding protein 11, 19 kDa	51303	s27898	0.1 nmole	Not Determined	Not Available	GGUAUCACCUAUACAGAAAtt	UUUCUGUAUAGGUGAUACCca						00CSI0BUIX
AMO208IC	CPF201HZ	ASO21LVF	0005854973-1	D5	D	5	NM_020980	AQP9	aquaporin 9	366	s1536	0.1 nmole	Not Determined	Not Available	GAGCCUGACUCAGUCUUUAtt	UAAAGACUGAGUCAGGCUCtg						00CSI0BYK8
AMO208IC	CPF201HZ	ASO21LVG	0005854973-1	D6	D	6	NM_014817	TRIL	TLR4 interactor with leucine-rich repeats	9865	s19101	0.1 nmole	1	http://www.ambion.com/catalog/exon_sirna.php?id=19101	CCUGCUCUUUGACCGCUUUtt	AAAGCGGUCAAAGAGCAGGcg						00CSI0AGSM
AMO208IC	CPF201HZ	ASO21LVH	0005854973-1	D7	D	7	NM_001005855	ATP8B2	ATPase, aminophospholipid transporter, class I, type 8B, member 2	57198	s32883	0.1 nmole	11	http://www.ambion.com/catalog/exon_sirna.php?id=32883	GCAAAACAGCGGCAGAACAtt	UGUUCUGCCGCUGUUUUGCat						00CSI0BX0F
AMO208IC	CPF201HZ	ASO21LVI	0005854973-1	D8	D	8	NM_020639	RIPK4	receptor-interacting serine-threonine kinase 4	54101	s28865	0.1 nmole	3	http://www.ambion.com/catalog/exon_sirna.php?id=28865	GCACGAUGUAUACAGCUUUtt	AAAGCUGUAUACAUCGUGCtt						00CSI0BYW0
AMO208IC	CPF201HZ	ASO21LVJ	0005854973-1	D9	D	9	NM_004780	TCEAL1	transcription elongation factor A (SII)-like 1	9338	s17852	0.1 nmole	3,3,3	http://www.ambion.com/catalog/exon_sirna.php?id=17852	UGAUGAUAAUGCACUGGAAtt	UUCCAGUGCAUUAUCAUCAgt						00CSI0D8BA
AMO208IC	CPF201HZ	Empty Well	0005854973-1	D10	D	10
AMO208IC	CPF201HZ	ASO21LVK	0005854973-1	D11	D	11	NM_182701	GPX6	glutathione peroxidase 6 (olfactory)	257202	s48871	0.1 nmole	4	http://www.ambion.com/catalog/exon_sirna.php?id=48871	AGGUCUUUACUUUCCUGAAtt	UUCAGGAAAGUAAAGACCUtc						00CSI0BRT5
AMO208IC	CPF201HZ	ASO21LVL	0005854973-1	D12	D	12	NM_021729	VPS11	vacuolar protein sorting 11 homolog (S. cerevisiae)	55823	s31595	0.1 nmole	6	http://www.ambion.com/catalog/exon_sirna.php?id=31595	GCUGUUUAAGAAGAACCUAtt	UAGGUUCUUCUUAAACAGCat						00CSI20A39
AMO208IC	CPF201HZ	ASO21LVM	0005854973-1	E1	E	1	NM_015052	HECW1	HECT, C2 and WW domain containing E3 ubiquitin protein ligase 1	23072	s22969	0.1 nmole	22	http://www.ambion.com/catalog/exon_sirna.php?id=22969	GCUCCGCAAUUUCUACAGAtt	UCUGUAGAAAUUGCGGAGCtt						00CSI0BAMC
AMO208IC	CPF201HZ	ASO21LVN	0005854973-1	E2	E	2	NM_004062	CDH16	cadherin 16, KSP-cadherin	1014	s2812	0.1 nmole	3	http://www.ambion.com/catalog/exon_sirna.php?id=2812	UGGUGGAAAUUUCCCUUUAtt	UAAAGGGAAAUUUCCACCAta						00CSI0BMZJ
AMO208IC	CPF201HZ	Empty Well	0005854973-1	E3	E	3
AMO208IC	CPF201HZ	ASO21LVO	0005854973-1	E4	E	4	NM_014740	EIF4A3	eukaryotic translation initiation factor 4A, isoform 3	9775	s18876	0.1 nmole	Not Determined	Not Available	GGAUAUUCAGGUUCGUGAAtt	UUCACGAACCUGAAUAUCCaa						00CSI2051I
AMO208IC	CPF201HZ	ASO21LVP	0005854973-1	E5	E	5	NM_012088	PGLS	6-phosphogluconolactonase	25796	s24497	0.1 nmole	4	http://www.ambion.com/catalog/exon_sirna.php?id=24497	GCAAGGCAGCUGUUCUGAAtt	UUCAGAACAGCUGCCUUGCct						00CSI0BW8C
AMO208IC	CPF201HZ	ASO21LVQ	0005854973-1	E6	E	6	NM_001893	CSNK1D	casein kinase 1, delta	1453	s3629	0.1 nmole	4,4	http://www.ambion.com/catalog/exon_sirna.php?id=3629	CACGCACCUUGGAAUUGAAtt	UUCAAUUCCAAGGUGCGUGtt						00CSI0D5ZS
AMO208IC	CPF201HZ	ASO21LVR	0005854973-1	E7	E	7	NM_002405	MFNG	MFNG O-fucosylpeptide 3-beta-N-acetylglucosaminyltransferase	4242	s8725	0.1 nmole	Not Determined	Not Available	CCUCAGCUACGGUGUCUUUtt	AAAGACACCGUAGCUGAGGgt						00CSI0BXBB
AMO208IC	CPF201HZ	ASO21LVS	0005854973-1	E8	E	8	NM_016594	FKBP11	FK506 binding protein 11, 19 kDa	51303	s27896	0.1 nmole	Not Determined	Not Available	GAGACCCUCUGGUUAUAGAtt	UCUAUAACCAGAGGGUCUCtg						00CSI0B5TN
AMO208IC	CPF201HZ	ASO21LVT	0005854973-1	E9	E	9	NM_005474	HDAC5	histone deacetylase 5	10014	s19463	0.1 nmole	15,15	http://www.ambion.com/catalog/exon_sirna.php?id=19463	ACACGUUCAUGCUAAAGCAtt	UGCUUUAGCAUGAACGUGUcg						00CSI0E6NJ
AMO208IC	CPF201HZ	ASO21LVU	0005854973-1	E10	E	10	NM_020426	LYZL6	lysozyme-like 6	57151	s226907	0.1 nmole	2	http://www.ambion.com/catalog/exon_sirna.php?id=226907	GACUGUCAAGAUCUGCUGAtt	UCAGCAGAUCUUGACAGUCta						00CSI0B14H
AMO208IC	CPF201HZ	ASO21LVV	0005854973-1	E11	E	11	NM_006120	HLA-DMA	major histocompatibility complex, class II, DM alpha	3108	s6576	0.1 nmole	Not Determined	Not Available	CUCACGAAAUUGACCGCUAtt	UAGCGGUCAAUUUCGUGAGtc						00CSI0C2F1
AMO208IC	CPF201HZ	ASO21LVW	0005854973-1	E12	E	12	NM_021636	LGR6	leucine-rich repeat containing G protein-coupled receptor 6	59352	s34032	0.1 nmole	18,16,18	http://www.ambion.com/catalog/exon_sirna.php?id=34032	GCCCUGUGAGUACCUCUUUtt	AAAGAGGUACUCACAGGGCtt						00CSI0EEGS
AMO208IC	CPF201HZ	ASO21LVX	0005854973-1	F1	F	1	NM_172236	POFUT1	protein O-fucosyltransferase 1	23509	s308	0.1 nmole	3,3	http://www.ambion.com/catalog/exon_sirna.php?id=308	GCUUGGAGGAUUUCAUGGAtt	UCCAUGAAAUCCUCCAAGCtg						00CSI0BTEO
AMO208IC	CPF201HZ	ASO21LVY	0005854973-1	F2	F	2	NM_015477	SIN3A	SIN3 homolog A, transcription regulator (yeast)	25942	s24799	0.1 nmole	Not Determined	Not Available	GCAUUGCUAUGGAGAUAGAtt	UCUAUCUCCAUAGCAAUGCcc						00CSI0B5SG
AMO208IC	CPF201HZ	ASO21LVZ	0005854973-1	F3	F	3	NM_001014449	DDX19B	DEAD (Asp-Glu-Ala-As) box polypeptide 19B	11269	s388	0.1 nmole	5,6,7	http://www.ambion.com/catalog/exon_sirna.php?id=388	GAAGCUAGCUUAUGCUGUUtt	AACAGCAUAAGCUAGCUUCag						00CSI0BT90
AMO208IC	CPF201HZ	Empty Well	0005854973-1	F4	F	4
AMO208IC	CPF201HZ	Empty Well	0005854973-1	F5	F	5
AMO208IC	CPF201HZ	ASO21LW0	0005854973-1	F6	F	6	NM_001951	E2F5	E2F transcription factor 5, p130-binding	1875	s4419	0.1 nmole	8,8,8	http://www.ambion.com/catalog/exon_sirna.php?id=4419	GCAGAUGACUACAACUUUAtt	UAAAGUUGUAGUCAUCUGCcg						00CSI0B593
AMO208IC	CPF201HZ	ASO21LW1	0005854973-1	F7	F	7	NM_001013734	RFPL4B	ret finger protein-like 4B	442247	s54525	0.1 nmole	Not Determined	Not Available	GGUAUAUACUAGAAAACCAtt	UGGUUUUCUAGUAUAUACCtc						00CSI0BTMD
AMO208IC	CPF201HZ	Empty Well	0005854973-1	F8	F	8
AMO208IC	CPF201HZ	Empty Well	0005854973-1	F9	F	9
AMO208IC	CPF201HZ	ASO21LW2	0005854973-1	F10	F	10	NM_004231	ATP6V1F	ATPase, H+ transporting, lysosomal 14kDa, V1 subunit F	9296	s17774	0.1 nmole	2	http://www.ambion.com/catalog/exon_sirna.php?id=17774	UCAUCCUCAUCAACCAGUAtt	UACUGGUUGAUGAGGAUGAtg						00CSI0BYCD
AMO208IC	CPF201HZ	ASO21LW3	0005854973-1	F11	F	11	NM_002245	KCNK1	potassium channel, subfamily K, member 1	3775	s7779	0.1 nmole	Not Determined	Not Available	AGAAAAAUGUUCUAUGUGAtt	UCACAUAGAACAUUUUUCUga						00CSI0CPVT
AMO208IC	CPF201HZ	ASO21LW4	0005854973-1	F12	F	12	NM_006090	CEPT1	choline/ethanolamine phosphotransferase 1	10390	s20318	0.1 nmole	4,4	http://www.ambion.com/catalog/exon_sirna.php?id=20318	GGAACAUUGCGAUUUGGAAtt	UUCCAAAUCGCAAUGUUCCag						00CSI0BURN
AMO208IC	CPF201HZ	ASO21LW5	0005854973-1	G1	G	1	NM_001091	ABP1	amiloride binding protein 1 (amine oxidase (copper-containing))	26	s868	0.1 nmole	2	http://www.ambion.com/catalog/exon_sirna.php?id=868	CUUCAACUGUCUACAAUUAtt	UAAUUGUAGACAGUUGAAGtt						00CSI0BYFW
AMO208IC	CPF201HZ	ASO21LW6	0005854973-1	G2	G	2	NM_002388	MCM3	minichromosome maintenance complex component 3	4172	s8590	0.1 nmole	7	http://www.ambion.com/catalog/exon_sirna.php?id=8590	GCAUGACUAUGUCAAGAAAtt	UUUCUUGACAUAGUCAUGCcc						00CSI0B94Q
AMO208IC	CPF201HZ	ASO21LW7	0005854973-1	G3	G	3	NM_001951	E2F5	E2F transcription factor 5, p130-binding	1875	s4417	0.1 nmole	5,5,5	http://www.ambion.com/catalog/exon_sirna.php?id=4417	GGAGGUACCCAUUCCAGAAtt	UUCUGGAAUGGGUACCUCCag						00CSI0BNR1
AMO208IC	CPF201HZ	ASO21LW8	0005854973-1	G4	G	4	NM_001128930	ENTPD4	ectonucleoside triphosphate diphosphohydrolase 4	9583	s229499	0.1 nmole	10,10	http://www.ambion.com/catalog/exon_sirna.php?id=229499	GCCUUUCAUGAAUAAAACAtt	UGUUUUAUUCAUGAAAGGCtg						00CSI20BDD
AMO208IC	CPF201HZ	ASO21LW9	0005854973-1	G5	G	5	NM_001014449	DDX19B	DEAD (Asp-Glu-Ala-As) box polypeptide 19B	11269	s389	0.1 nmole	4,5,6	http://www.ambion.com/catalog/exon_sirna.php?id=389	AGUAGAACCUGCAAACAAAtt	UUUGUUUGCAGGUUCUACUtg						00CSI0D06A
AMO208IC	CPF201HZ	ASO21LWA	0005854973-1	G6	G	6	NM_002775	HTRA1	HtrA serine peptidase 1	5654	s11281	0.1 nmole	Not Determined	Not Available	AUAUCGAAUUGUUUCGCAAtt	UUGCGAAACAAUUCGAUAUga						00CSI0BNLJ
AMO208IC	CPF201HZ	ASO21LWB	0005854973-1	G7	G	7	NM_004780	TCEAL1	transcription elongation factor A (SII)-like 1	9338	s225113	0.1 nmole	3,3,3	http://www.ambion.com/catalog/exon_sirna.php?id=225113	GUGGAGUAGGAAAACAUAAtt	UUAUGUUUUCCUACUCCACaa						00CSI0C2YI
AMO208IC	CPF201HZ	ASO21LWC	0005854973-1	G8	G	8	NM_014740	EIF4A3	eukaryotic translation initiation factor 4A, isoform 3	9775	s18877	0.1 nmole	Not Determined	Not Available	CGAGCAAUCAAGCAGAUCAtt	UGAUCUGCUUGAUUGCUCGtt						00CSI20A3A
AMO208IC	CPF201HZ	ASO21LWD	0005854973-1	G9	G	9	NM_005496	SMC4	structural maintenance of chromosomes 4	10051	s19539	0.1 nmole	3,2	http://www.ambion.com/catalog/exon_sirna.php?id=19539	GGCUUAUGAUAACUCAUAUtt	AUAUGAGUUAUCAUAAGCCga						00CSI0BUZV
AMO208IC	CPF201HZ	ASO21LWE	0005854973-1	G10	G	10	NM_006503	PSMC4	proteasome (prosome, macropain) 26S subunit, ATPase, 4	5704	s11379	0.1 nmole	11,11	http://www.ambion.com/catalog/exon_sirna.php?id=11379	AGGACUUCGAGAAAGCAUAtt	UAUGCUUUCUCGAAGUCCUtg						00CSI0FRTT
AMO208IC	CPF201HZ	ASO21LWF	0005854973-1	G11	G	11	NM_012346	NUP62	nucleoporin 62kDa	23636	s24248	0.1 nmole	2,3,2,3	http://www.ambion.com/catalog/exon_sirna.php?id=24248	GCAAGAUCCUCAAUGCGCAtt	UGCGCAUUGAGGAUCUUGCag						00CSI0E80J
AMO208IC	CPF201HZ	ASO21LWG	0005854973-1	G12	G	12	NM_016480	PAIP2	poly(A) binding protein interacting protein 2	51247	s27752	0.1 nmole	2,2	http://www.ambion.com/catalog/exon_sirna.php?id=27752	AGAAUUCAACAGACAAAUAtt	UAUUUGUCUGUUGAAUUCUtc						00CSI0AHAA
AMO208IC	CPF201HZ	Empty Well	0005854973-1	H1	H	1
AMO208IC	CPF201HZ	Empty Well	0005854973-1	H2	H	2
AMO208IC	CPF201HZ	ASO21LWH	0005854973-1	H3	H	3	NM_005414	SKIL	SKI-like oncogene	6498	s12884	0.1 nmole	Not Determined	Not Available	GGAGAGCAUGUUAAGCGAAtt	UUCGCUUAACAUGCUCUCCat						00CSI0C3LV
AMO208IC	CPF201HZ	ASO21LWI	0005854973-1	H4	H	4	NM_005414	SKIL	SKI-like oncogene	6498	s12885	0.1 nmole	Not Determined	Not Available	CAUCAGGAAUGGAAUUACAtt	UGUAAUUCCAUUCCUGAUGgt						00CSI0C1HG
AMO208IC	CPF201HZ	ASO21LWJ	0005854973-1	H5	H	5	NM_024704	KIF16B	kinesin family member 16B	55614	s31080	0.1 nmole	19	http://www.ambion.com/catalog/exon_sirna.php?id=31080	CAACUGCGUUUCUUCGAAUtt	AUUCGAAGAAACGCAGUUGag						00CSI0AISE
AMO208IC	CPF201HZ	ASO21LWK	0005854973-1	H6	H	6	NM_003235	TG	thyroglobulin	7038	s14049	0.1 nmole	44	http://www.ambion.com/catalog/exon_sirna.php?id=14049	GCUGCUACAUGGUAUUACUtt	AGUAAUACCAUGUAGCAGCag						00CSI0BSMV
AMO208IC	CPF201HZ	ASO21LWL	0005854973-1	H7	H	7	NM_000889	ITGB7	integrin, beta 7	3695	s7596	0.1 nmole	12	http://www.ambion.com/catalog/exon_sirna.php?id=7596	CGGCUACUAUGGUGCUCUAtt	UAGAGCACCAUAGUAGCCGtc						00CSI0BMVM
AMO208IC	CPF201HZ	ASO21LWM	0005854973-1	H8	H	8	NM_178858	SFXN2	sideroflexin 2	118980	s42264	0.1 nmole	Not Determined	Not Available	GCACUGUCUUUGUAUCUGAtt	UCAGAUACAAAGACAGUGCgg						00CSI0BPUW
AMO208IC	CPF201HZ	ASO21LWN	0005854973-1	H9	H	9	NM_003010	MAP2K4	mitogen-activated protein kinase kinase 4	6416	s12703	0.1 nmole	5	http://www.ambion.com/catalog/exon_sirna.php?id=12703	GCAACUGUGAAAGCACUAAtt	UUAGUGCUUUCACAGUUGCta						00CSI0E884
AMO208IC	CPF201HZ	ASO21LWO	0005854973-1	H10	H	10	NM_024704	KIF16B	kinesin family member 16B	55614	s31082	0.1 nmole	16	http://www.ambion.com/catalog/exon_sirna.php?id=31082	CCAAUAUGUUUCGCUUUAAtt	UUAAAGCGAAACAUAUUGGtt						00CSI0AY3E
AMO208IC	CPF201HZ	Empty Well	0005854973-1	H11	H	11
AMO208IC	CPF201HZ	Empty Well	0005854973-1	H12	H	12
AMO208IC	CPF201I0	Empty Well	0005854973-2	A1	A	1
AMO208IC	CPF201I0	Empty Well	0005854973-2	A2	A	2
AMO208IC	CPF201I0	ASO21LWP	0005854973-2	A3	A	3	NM_004260	RECQL4	RecQ protein-like 4	9401	s17993	0.1 nmole	Not Determined	Not Available	CCCAAUACAGCUUACCGUAtt	UACGGUAAGCUGUAUUGGGag						00CSI0BUUF
AMO208IC	CPF201I0	ASO21LWQ	0005854973-2	A4	A	4	NM_012346	NUP62	nucleoporin 62kDa	23636	s24247	0.1 nmole	2,3,2,3	http://www.ambion.com/catalog/exon_sirna.php?id=24247	GGGCUUCAGCUUAAAGGCAtt	UGCCUUUAAGCUGAAGCCCtg						00CSI0E5FH
AMO208IC	CPF201I0	ASO21LWR	0005854973-2	A5	A	5	NM_004552	NDUFS5	NADH dehydrogenase (ubiquinone) Fe-S protein 5, 15kDa (NADH-coenzyme Q reductase)	4725	s9399	0.1 nmole	2	http://www.ambion.com/catalog/exon_sirna.php?id=9399	GGUUAUACUCGGGCAGAGAtt	UCUCUGCCCGAGUAUAACCga						00CSI0B9EN
AMO208IC	CPF201I0	ASO21LWS	0005854973-2	A6	A	6	NM_001514	GTF2B	general transcription factor IIB	2959	s6296	0.1 nmole	Not Determined	Not Available	GGCAAUUCUAAGUACCAGAtt	UCUGGUACUUAGAAUUGCCaa						00CSI0C3H6
AMO208IC	CPF201I0	ASO21LWT	0005854973-2	A7	A	7	NM_002710	PPP1CC	protein phosphatase 1, catalytic subunit, gamma isoform	5501	s721	0.1 nmole	Not Determined	Not Available	CAGCUUCAGGAGAAUGAAAtt	UUUCAUUCUCCUGAAGCUGga						00CSI0BQ7F
AMO208IC	CPF201I0	ASO21LWU	0005854973-2	A8	A	8	NM_024704	KIF16B	kinesin family member 16B	55614	s31081	0.1 nmole	7	http://www.ambion.com/catalog/exon_sirna.php?id=31081	GAAUUAUGGUGACGUAGAAtt	UUCUACGUCACCAUAAUUCtg						00CSI0AMPG
AMO208IC	CPF201I0	ASO21LWV	0005854973-2	A9	A	9	NM_002867	RAB3B	RAB3B, member RAS oncogene family	5865	s11670	0.1 nmole	2	http://www.ambion.com/catalog/exon_sirna.php?id=11670	CGACUUCAAGGUGAAGACAtt	UGUCUUCACCUUGAAGUCGat						00CSI0BYD6
AMO208IC	CPF201I0	ASO21LWW	0005854973-2	A10	A	10	NM_001013734	RFPL4B	ret finger protein-like 4B	442247	s54524	0.1 nmole	Not Determined	Not Available	GAUGCUGACUUAGAAGAAAtt	UUUCUUCUAAGUCAGCAUCca						00CSI0BDDT
AMO208IC	CPF201I0	Empty Well	0005854973-2	A11	A	11
AMO208IC	CPF201I0	Empty Well	0005854973-2	A12	A	12
AMO208IC	CPF201I0	ASO21LWX	0005854973-2	B1	B	1	NM_001008225	CNOT4	CCR4-NOT transcription complex, subunit 4	4850	s9630	0.1 nmole	10,10	http://www.ambion.com/catalog/exon_sirna.php?id=9630	CCUUCGAUGUCACUCGAAAtt	UUUCGAGUGACAUCGAAGGga						00CSI0FR5W
AMO208IC	CPF201I0	ASO21LWY	0005854973-2	B2	B	2	NM_020639	RIPK4	receptor-interacting serine-threonine kinase 4	54101	s28864	0.1 nmole	8	http://www.ambion.com/catalog/exon_sirna.php?id=28864	CCGAUGUCAUUGACCUGUUtt	AACAGGUCAAUGACAUCGGcg						00CSI0BDB1
AMO208IC	CPF201I0	ASO21LWZ	0005854973-2	B3	B	3	NM_002710	PPP1CC	protein phosphatase 1, catalytic subunit, gamma isoform	5501	s719	0.1 nmole	Not Determined	Not Available	CACCAGAUCUUCAAUCUAUtt	AUAGAUUGAAGAUCUGGUGat						00CSI0BBDB
AMO208IC	CPF201I0	ASO21LX0	0005854973-2	B4	B	4	NM_005006	NDUFS1	NADH dehydrogenase (ubiquinone) Fe-S protein 1, 75kDa (NADH-coenzyme Q reductase)	4719	s9383	0.1 nmole	5	http://www.ambion.com/catalog/exon_sirna.php?id=9383	GGGUUGGAAUAUCCUAACAtt	UGUUAGGAUAUUCCAACCCtt						00CSI0BO6C
AMO208IC	CPF201I0	ASO21LX1	0005854973-2	B5	B	5	NM_006606	RBBP9	retinoblastoma binding protein 9	10741	s21103	0.1 nmole	5	http://www.ambion.com/catalog/exon_sirna.php?id=21103	CGAUAGGUUGGAAACCAAAtt	UUUGGUUUCCAACCUAUCGgc						00CSI0AX82
AMO208IC	CPF201I0	ASO21LX2	0005854973-2	B6	B	6	NM_178858	SFXN2	sideroflexin 2	118980	s42263	0.1 nmole	Not Determined	Not Available	GCAUCACCCAAGUAGUUAUtt	AUAACUACUUGGGUGAUGCct						00CSI0BCNK
AMO208IC	CPF201I0	ASO21LX3	0005854973-2	B7	B	7	NM_002867	RAB3B	RAB3B, member RAS oncogene family	5865	s11671	0.1 nmole	2	http://www.ambion.com/catalog/exon_sirna.php?id=11671	GCUAUGCUGAUGACACGUUtt	AACGUGUCAUCAGCAUAGCgg						00CSI0BSI6
AMO208IC	CPF201I0	ASO21LX4	0005854973-2	B8	B	8	NM_207122	EXT2	exostosin glycosyltransferase 2	2132	s4894	0.1 nmole	6	http://www.ambion.com/catalog/exon_sirna.php?id=4894	CAUCUGUGGUUGUACCAGAtt	UCUGGUACAACCACAGAUGct						00CSI0BXMU
AMO208IC	CPF201I0	ASO21LX5	0005854973-2	B9	B	9	NM_003925	MBD4	methyl-CpG binding domain protein 4	8930	s17078	0.1 nmole	2	http://www.ambion.com/catalog/exon_sirna.php?id=17078	GCAGGAACAGAAUGCCGUAtt	UACGGCAUUCUGUUCCUGCag						00CSI0BVMB
AMO208IC	CPF201I0	ASO21LX6	0005854973-2	B10	B	10	NM_000214	JAG1	jagged 1 (Alagille syndrome)	182	s1176	0.1 nmole	Not Determined	Not Available	CCUCAUCCCUGUUACAACAtt	UGUUGUAACAGGGAUGAGGgc						00CSI0B4TX
AMO208IC	CPF201I0	ASO21LX7	0005854973-2	B11	B	11	NM_002775	HTRA1	HtrA serine peptidase 1	5654	s11279	0.1 nmole	Not Determined	Not Available	GAAGUAUAUUGGUAUCCGAtt	UCGGAUACCAAUAUACUUCtt						00CSI0EPM6
AMO208IC	CPF201I0	ASO21LX8	0005854973-2	B12	B	12	NM_005072	SLC12A4	solute carrier family 12 (potassium/chloride transporters), member 4	6560	s13051	0.1 nmole	Not Determined	Not Available	AGCUCGUCAGCUACACCAAtt	UUGGUGUAGCUGACGAGCUtt						00CSI0BOWX
AMO208IC	CPF201I0	ASO21LX9	0005854973-2	C1	C	1	NM_015052	HECW1	HECT, C2 and WW domain containing E3 ubiquitin protein ligase 1	23072	s22970	0.1 nmole	4	http://www.ambion.com/catalog/exon_sirna.php?id=22970	GAUGAGGUCUUGUCCGAAAtt	UUUCGGACAAGACCUCAUCaa						00CSI0BTC4
AMO208IC	CPF201I0	ASO21LXA	0005854973-2	C2	C	2	NM_000352	ABCC8	ATP-binding cassette, sub-family C (CFTR/MRP), member 8	6833	s13641	0.1 nmole	7	http://www.ambion.com/catalog/exon_sirna.php?id=13641	GGAGCAAUACAGACCAAGAtt	UCUUGGUCUGUAUUGCUCCtc						00CSI0BRJL
AMO208IC	CPF201I0	ASO21LXB	0005854973-2	C3	C	3	NM_005006	NDUFS1	NADH dehydrogenase (ubiquinone) Fe-S protein 1, 75kDa (NADH-coenzyme Q reductase)	4719	s9382	0.1 nmole	17	http://www.ambion.com/catalog/exon_sirna.php?id=9382	CUCCUAAUCUUGUUCGAUAtt	UAUCGAACAAGAUUAGGAGag						00CSI0BXFH
AMO208IC	CPF201I0	Empty Well	0005854973-2	C4	C	4
AMO208IC	CPF201I0	Empty Well	0005854973-2	C5	C	5
AMO208IC	CPF201I0	ASO21LXC	0005854973-2	C6	C	6	NM_003390	WEE1	WEE1 homolog (S. pombe)	7465	s22	0.1 nmole	Not Determined	Not Available	CAAUUACGAAUAGAAUUGAtt	UCAAUUCUAUUCGUAAUUGtt						00CSI0DWLP
AMO208IC	CPF201I0	ASO21LXD	0005854973-2	C7	C	7	NM_020426	LYZL6	lysozyme-like 6	57151	s32790	0.1 nmole	2	http://www.ambion.com/catalog/exon_sirna.php?id=32790	GCAAGUUCAACAUAUCAAAtt	UUUGAUAUGUUGAACUUGCtt						00CSI0AJ38
AMO208IC	CPF201I0	Empty Well	0005854973-2	C8	C	8
AMO208IC	CPF201I0	Empty Well	0005854973-2	C9	C	9
AMO208IC	CPF201I0	ASO21LXE	0005854973-2	C10	C	10	NM_005474	HDAC5	histone deacetylase 5	10014	s19462	0.1 nmole	22,22	http://www.ambion.com/catalog/exon_sirna.php?id=19462	GGAGACGUGGAGUACCUUAtt	UAAGGUACUCCACGUCUCCaa						00CSI205KS
AMO208IC	CPF201I0	ASO21LXF	0005854973-2	C11	C	11	NM_004982	KCNJ8	potassium inwardly-rectifying channel, subfamily J, member 8	3764	s7750	0.1 nmole	3	http://www.ambion.com/catalog/exon_sirna.php?id=7750	GCAACUCCAUGAGAAGAAAtt	UUUCUUCUCAUGGAGUUGCgc						00CSI0B6WX
AMO208IC	CPF201I0	ASO21LXG	0005854973-2	C12	C	12	NM_020307	CCNL1	cyclin L1	57018	s32589	0.1 nmole	5	http://www.ambion.com/catalog/exon_sirna.php?id=32589	GUCUUAGAAUGUGAACGUAtt	UACGUUCACAUUCUAAGACtt						00CSI0BBC2
AMO208IC	CPF201I0	ASO21LXH	0005854973-2	D1	D	1	NM_013986	EWSR1	Ewing sarcoma breakpoint region 1	2130	s4888	0.1 nmole	Not Determined	Not Available	GCCUCCCACUGGUUAUACUtt	AGUAUAACCAGUGGGAGGCtg						00CSI0B8ZN
AMO208IC	CPF201I0	ASO21LXI	0005854973-2	D2	D	2	NM_014308	PIK3R5	phosphoinositide-3-kinase, regulatory subunit 5	23533	s24027	0.1 nmole	Not Determined	Not Available	GGGCAGAAGUUCAUCAGGAtt	UCCUGAUGAACUUCUGCCCag						00CSI0BTG6
AMO208IC	CPF201I0	ASO21LXJ	0005854973-2	D3	D	3	NM_006503	PSMC4	proteasome (prosome, macropain) 26S subunit, ATPase, 4	5704	s11377	0.1 nmole	9,9	http://www.ambion.com/catalog/exon_sirna.php?id=11377	GCUGGACCGUAAAAUUGAAtt	UUCAAUUUUACGGUCCAGCcg						00CSI20A3B
AMO208IC	CPF201I0	ASO21LXK	0005854973-2	D4	D	4	NM_014222	NDUFA8	NADH dehydrogenase (ubiquinone) 1 alpha subcomplex, 8, 19kDa	4702	s9340	0.1 nmole	3	http://www.ambion.com/catalog/exon_sirna.php?id=9340	GGAGAACUGUCAAAGGUCAtt	UGACCUUUGACAGUUCUCCca						00CSI0B9DZ
AMO208IC	CPF201I0	ASO21LXL	0005854973-2	D5	D	5	NM_005873	RGS19	regulator of G-protein signaling 19	10287	s20108	0.1 nmole	6,6	http://www.ambion.com/catalog/exon_sirna.php?id=20108	GGGAGGGCAUCAACAAGAAtt	UUCUUGUUGAUGCCCUCCCgc						00CSI0BUQU
AMO208IC	CPF201I0	ASO21LXM	0005854973-2	D6	D	6	NM_004265	FADS2	fatty acid desaturase 2	9415	s18025	0.1 nmole	7	http://www.ambion.com/catalog/exon_sirna.php?id=18025	CCAUGAUCGUCCAUAAGAAtt	UUCUUAUGGACGAUCAUGGtc						00CSI0BUUI
AMO208IC	CPF201I0	ASO21LXN	0005854973-2	D7	D	7	NM_002466	MYBL2	v-myb myeloblastosis viral oncogene homolog (avian)-like 2	4605	s9118	0.1 nmole	6	http://www.ambion.com/catalog/exon_sirna.php?id=9118	CACUGGAACUCUACCAUCAtt	UGAUGGUAGAGUUCCAGUGat						00CSI0BXDF
AMO208IC	CPF201I0	ASO21LXO	0005854973-2	D8	D	8	NM_003390	WEE1	WEE1 homolog (S. pombe)	7465	s21	0.1 nmole	Not Determined	Not Available	CAUCUCGACUUAUUGGAAAtt	UUUCCAAUAAGUCGAGAUGtt						00CSI0D14Y
AMO208IC	CPF201I0	ASO21LXP	0005854973-2	D9	D	9	NM_015052	HECW1	HECT, C2 and WW domain containing E3 ubiquitin protein ligase 1	23072	s22968	0.1 nmole	10	http://www.ambion.com/catalog/exon_sirna.php?id=22968	GGACAGCUGCAAUUCCGAUtt	AUCGGAAUUGCAGCUGUCCac						00CSI0BVX8
AMO208IC	CPF201I0	Empty Well	0005854973-2	D10	D	10
AMO208IC	CPF201I0	ASO21LXQ	0005854973-2	D11	D	11	NM_013309	SLC30A4	solute carrier family 30 (zinc transporter), member 4	7782	s15337	0.1 nmole	4	http://www.ambion.com/catalog/exon_sirna.php?id=15337	CUAUCCAUAUGAACUAUGAtt	UCAUAGUUCAUAUGGAUAGtt						00CSI0B70D
AMO208IC	CPF201I0	ASO21LXR	0005854973-2	D12	D	12	NM_005873	RGS19	regulator of G-protein signaling 19	10287	s20109	0.1 nmole	5,5	http://www.ambion.com/catalog/exon_sirna.php?id=20109	CAUCUACGAGGACUACGUAtt	UACGUAGUCCUCGUAGAUGag						00CSI0BSP3
AMO208IC	CPF201I0	ASO21LXS	0005854973-2	E1	E	1	NM_033529	CDK11A	cyclin-dependent kinase 11A	728642	s229390	0.1 nmole	18,18	http://www.ambion.com/catalog/exon_sirna.php?id=229390	CCAGUAGUCAAAAAGAUGAtt	UCAUCUUUUUGACUACUGGga						00CSI0D0FP
AMO208IC	CPF201I0	ASO21LXT	0005854973-2	E2	E	2	NM_004265	FADS2	fatty acid desaturase 2	9415	s18024	0.1 nmole	6	http://www.ambion.com/catalog/exon_sirna.php?id=18024	CACGAAUACUUCUUCCUGAtt	UCAGGAAGAAGUAUUCGUGct						00CSI0BOKX
AMO208IC	CPF201I0	Empty Well	0005854973-2	E3	E	3
AMO208IC	CPF201I0	ASO21LXU	0005854973-2	E4	E	4	NM_012346	NUP62	nucleoporin 62kDa	23636	s24249	0.1 nmole	2,3,2,3	http://www.ambion.com/catalog/exon_sirna.php?id=24249	GGAGAGCCUGAUCAACAAAtt	UUUGUUGAUCAGGCUCUCCag						00CSI0B5Q9
AMO208IC	CPF201I0	ASO21LXV	0005854973-2	E5	E	5	NM_182551	LCLAT1	lysocardiolipin acyltransferase 1	253558	s48420	0.1 nmole	6,7	http://www.ambion.com/catalog/exon_sirna.php?id=48420	GCAAUGUGCCUACUCAUAUtt	AUAUGAGUAGGCACAUUGCag						00CSI0BUBP
AMO208IC	CPF201I0	ASO21LXW	0005854973-2	E6	E	6	NM_005496	SMC4	structural maintenance of chromosomes 4	10051	s19538	0.1 nmole	11,10	http://www.ambion.com/catalog/exon_sirna.php?id=19538	CAGUCGUCAUAAUACUGCAtt	UGCAGUAUUAUGACGACUGag						00CSI0BOR5
AMO208IC	CPF201I0	ASO21LXX	0005854973-2	E7	E	7	NM_001904	CTNNB1	catenin (cadherin-associated protein), beta 1, 88kDa	1499	s436	0.1 nmole	Not Determined	Not Available	GGACCUAUACUUACGAAAAtt	UUUUCGUAAGUAUAGGUCCtc						00CSI0DOAP
AMO208IC	CPF201I0	ASO21LXY	0005854973-2	E8	E	8	NM_004341	CAD	carbamoyl-phosphate synthetase 2, aspartate transcarbamylase, and dihydroorotase	790	s2320	0.1 nmole	6	http://www.ambion.com/catalog/exon_sirna.php?id=2320	GAGGGUCUCUUCUUAAGUAtt	UACUUAAGAAGAGACCCUCat						00CSI0BYOL
AMO208IC	CPF201I0	ASO21LXZ	0005854973-2	E9	E	9	NM_000968	RPL4	ribosomal protein L4	6124	s12150	0.1 nmole	Not Determined	Not Available	CCGCUUCCCUCAAGAGUAAtt	UUACUCUUGAGGGAAGCGGct						00CSI0B6G2
AMO208IC	CPF201I0	ASO21LY0	0005854973-2	E10	E	10	NM_005474	HDAC5	histone deacetylase 5	10014	s19464	0.1 nmole	20,20	http://www.ambion.com/catalog/exon_sirna.php?id=19464	CCGCAAAACUCCUACAGCAtt	UGCUGUAGGAGUUUUGCGGtg						00CSI0DMVX
AMO208IC	CPF201I0	ASO21LY1	0005854973-2	E11	E	11	NM_020307	CCNL1	cyclin L1	57018	s32590	0.1 nmole	2	http://www.ambion.com/catalog/exon_sirna.php?id=32590	GGUGUUGUUUCAUCGUUUUtt	AAAACGAUGAAACAACACCtg						00CSI0BWZF
AMO208IC	CPF201I0	ASO21LY2	0005854973-2	E12	E	12	NM_001005731	ITGB4	integrin, beta 4	3691	s7584	0.1 nmole	6,5,6	http://www.ambion.com/catalog/exon_sirna.php?id=7584	GCGACUACACUAUUGGAUUtt	AAUCCAAUAGUGUAGUCGCtg						00CSI0BMVJ
AMO208IC	CPF201I0	ASO21LY3	0005854973-2	F1	F	1	NM_145805	ISL2	ISL LIM homeobox 2	64843	s35011	0.1 nmole	6	http://www.ambion.com/catalog/exon_sirna.php?id=35011	GACUCUUAGUUUUUCAAAAtt	UUUUGAAAAACUAAGAGUCct						00CSI0C0Y7
AMO208IC	CPF201I0	ASO21LY4	0005854973-2	F2	F	2	NM_006541	GLRX3	glutaredoxin 3	10539	s20668	0.1 nmole	5	http://www.ambion.com/catalog/exon_sirna.php?id=20668	GGUUCGACAGGGACUCAAAtt	UUUGAGUCCCUGUCGAACCtc						00CSI0DCTT
AMO208IC	CPF201I0	ASO21LY5	0005854973-2	F3	F	3	NM_001005731	ITGB4	integrin, beta 4	3691	s7585	0.1 nmole	5,4,5	http://www.ambion.com/catalog/exon_sirna.php?id=7585	CCAACUCCAUGUCCGAUGAtt	UCAUCGGACAUGGAGUUGGag						00CSI0B9BQ
AMO208IC	CPF201I0	Empty Well	0005854973-2	F4	F	4
AMO208IC	CPF201I0	Empty Well	0005854973-2	F5	F	5
AMO208IC	CPF201I0	ASO21LY6	0005854973-2	F6	F	6	NM_002466	MYBL2	v-myb myeloblastosis viral oncogene homolog (avian)-like 2	4605	s9117	0.1 nmole	7	http://www.ambion.com/catalog/exon_sirna.php?id=9117	CCACAUCGAAGGAACAGGAtt	UCCUGUUCCUUCGAUGUGGtg						00CSI0B9H5
AMO208IC	CPF201I0	ASO21LY7	0005854973-2	F7	F	7	NM_016578	RSF1	remodeling and spacing factor 1	51773	s28650	0.1 nmole	10	http://www.ambion.com/catalog/exon_sirna.php?id=28650	GGUGUAUGUUGGUAUCAGUtt	ACUGAUACCAACAUACACCaa						00CSI0BULR
AMO208IC	CPF201I0	Empty Well	0005854973-2	F8	F	8
AMO208IC	CPF201I0	Empty Well	0005854973-2	F9	F	9
AMO208IC	CPF201I0	ASO21LY8	0005854973-2	F10	F	10	NM_003016	SFRS2	splicing factor, arginine/serine-rich 2	6427	s12729	0.1 nmole	2	http://www.ambion.com/catalog/exon_sirna.php?id=12729	CCUGUUUGAUAAAAGAAUAtt	UAUUCUUUUAUCAAACAGGag						00CSI0BRCX
AMO208IC	CPF201I0	ASO21LY9	0005854973-2	F11	F	11	NM_016480	PAIP2	poly(A) binding protein interacting protein 2	51247	s27754	0.1 nmole	4,4	http://www.ambion.com/catalog/exon_sirna.php?id=27754	CAAUCUGAAUCCAAAUGCAtt	UGCAUUUGGAUUCAGAUUGct						00CSI0AYGW
AMO208IC	CPF201I0	ASO21LYA	0005854973-2	F12	F	12	NM_016601	KCNK9	potassium channel, subfamily K, member 9	51305	s27902	0.1 nmole	1	http://www.ambion.com/catalog/exon_sirna.php?id=27902	CCACCAUAGGUUAUGGGCAtt	UGCCCAUAACCUAUGGUGGtg						00CSI0B6BG
AMO208IC	CPF201I0	ASO21LYB	0005854973-2	G1	G	1	NM_000214	JAG1	jagged 1 (Alagille syndrome)	182	s1175	0.1 nmole	Not Determined	Not Available	CGAUUAUUGUGAGCCUAAUtt	AUUAGGCUCACAAUAAUCGat						00CSI0BV3L
AMO208IC	CPF201I0	ASO21LYC	0005854973-2	G2	G	2	NM_002388	MCM3	minichromosome maintenance complex component 3	4172	s8589	0.1 nmole	3	http://www.ambion.com/catalog/exon_sirna.php?id=8589	GGAGGGCAUUGUCACUAAAtt	UUUAGUGACAAUGCCCUCCac						00CSI0BXAP
AMO208IC	CPF201I0	ASO21LYD	0005854973-2	G3	G	3	NM_004231	ATP6V1F	ATPase, H+ transporting, lysosomal 14kDa, V1 subunit F	9296	s225109	0.1 nmole	2	http://www.ambion.com/catalog/exon_sirna.php?id=225109	CCACUCCAUUAAGAGGCUAtt	UAGCCUCUUAAUGGAGUGGga						00CSI0B7CM
AMO208IC	CPF201I0	ASO21LYE	0005854973-2	G4	G	4	NM_001091	ABP1	amiloride binding protein 1 (amine oxidase (copper-containing))	26	s869	0.1 nmole	4	http://www.ambion.com/catalog/exon_sirna.php?id=869	CGUGGUCUUUGAGCAGUUUtt	AAACUGCUCAAAGACCACGgg						00CSI0BV1M
AMO208IC	CPF201I0	ASO21LYF	0005854973-2	G5	G	5	NM_001008225	CNOT4	CCR4-NOT transcription complex, subunit 4	4850	s9631	0.1 nmole	9,9	http://www.ambion.com/catalog/exon_sirna.php?id=9631	GAGUCACAGUCGUUAUUCUtt	AGAAUAACGACUGUGACUCtg						00CSI0FPUP
AMO208IC	CPF201I0	ASO21LYG	0005854973-2	G6	G	6	NM_016480	PAIP2	poly(A) binding protein interacting protein 2	51247	s27753	0.1 nmole	2,2	http://www.ambion.com/catalog/exon_sirna.php?id=27753	CAAUGAAGAUGUGAUUAUUtt	AAUAAUCACAUCUUCAUUGat						00CSI0AMKZ
AMO208IC	CPF201I0	ASO21LYH	0005854973-2	G7	G	7	NM_152470	RNF165	ring finger protein 165	494470	s54652	0.1 nmole	7	http://www.ambion.com/catalog/exon_sirna.php?id=54652	AGAUGAGAAAUGCACAAUUtt	AAUUGUGCAUUUCUCAUCUgt						00CSI0BFDS
AMO208IC	CPF201I0	ASO21LYI	0005854973-2	G8	G	8	NM_002405	MFNG	MFNG O-fucosylpeptide 3-beta-N-acetylglucosaminyltransferase	4242	s8723	0.1 nmole	Not Determined	Not Available	GCACGAGGCUGGUACAGUUtt	AACUGUACCAGCCUCGUGCgg						00CSI0B95E
AMO208IC	CPF201I0	ASO21LYJ	0005854973-2	G9	G	9	NM_004901	ENTPD4	ectonucleoside triphosphate diphosphohydrolase 4	9583	s18413	0.1 nmole	Not Determined	Not Available	GUAUGGGCGACUAACCAGAtt	UCUGGUUAGUCGCCCAUACtt						00CSI0BBGZ
AMO208IC	CPF201I0	ASO21LYK	0005854973-2	G10	G	10	NM_012115	CASP8AP2	caspase 8 associated protein 2	9994	s19421	0.1 nmole	Not Determined	Not Available	CCAACAAGGAAGACGAAAAtt	UUUUCGUCUUCCUUGUUGGtt						00CSI0AHT6
AMO208IC	CPF201I0	ASO21LYL	0005854973-2	G11	G	11	NM_003925	MBD4	methyl-CpG binding domain protein 4	8930	s17077	0.1 nmole	5	http://www.ambion.com/catalog/exon_sirna.php?id=17077	GCUUCUCAUCGCUACUAUAtt	UAUAGUAGCGAUGAGAAGCtt						00CSI0BY9N
AMO208IC	CPF201I0	ASO21LYM	0005854973-2	G12	G	12	NM_030793	FBXO38	F-box protein 38	81545	s37604	0.1 nmole	22,22	http://www.ambion.com/catalog/exon_sirna.php?id=37604	GGGUGUAUUUCAGCGAGUAtt	UACUCGCUGAAAUACACCCtt						00CSI0B0PM
AMO208IC	CPF201I0	Empty Well	0005854973-2	H1	H	1
AMO208IC	CPF201I0	Empty Well	0005854973-2	H2	H	2
AMO208IC	CPF201I0	ASO21LYN	0005854973-2	H3	H	3	NM_001128930	ENTPD4	ectonucleoside triphosphate diphosphohydrolase 4	9583	s229498	0.1 nmole	11,11	http://www.ambion.com/catalog/exon_sirna.php?id=229498	GCUUUGACCGAGGACUGUAtt	UACAGUCCUCGGUCAAAGCgt						00CSI20BDB
AMO208IC	CPF201I0	ASO21LYO	0005854973-2	H4	H	4	NM_006090	CEPT1	choline/ethanolamine phosphotransferase 1	10390	s20316	0.1 nmole	6,6	http://www.ambion.com/catalog/exon_sirna.php?id=20316	CCAGUGCUGAAUAUUCAAAtt	UUUGAAUAUUCAGCACUGGaa						00CSI0B4ZQ
AMO208IC	CPF201I0	ASO21LYP	0005854973-2	H5	H	5	NM_015477	SIN3A	SIN3 homolog A, transcription regulator (yeast)	25942	s24801	0.1 nmole	Not Determined	Not Available	CCAAGGUCCUGAGGUCUAAtt	UUAGACCUCAGGACCUUGGtg						00CSI0BW9A
AMO208IC	CPF201I0	ASO21LYQ	0005854973-2	H6	H	6	NM_001904	CTNNB1	catenin (cadherin-associated protein), beta 1, 88kDa	1499	s437	0.1 nmole	Not Determined	Not Available	GGAUGUUCACAACCGAAUUtt	AAUUCGGUUGUGAACAUCCcg						00CSI0DOAQ
AMO208IC	CPF201I0	ASO21LYR	0005854973-2	H7	H	7	NM_021729	VPS11	vacuolar protein sorting 11 homolog (S. cerevisiae)	55823	s31596	0.1 nmole	6	http://www.ambion.com/catalog/exon_sirna.php?id=31596	GCAACAAGUUCAUAGCCUAtt	UAGGCUAUGAACUUGUUGCac						00CSI0FSHH
AMO208IC	CPF201I0	ASO21LYS	0005854973-2	H8	H	8	NM_004265	FADS2	fatty acid desaturase 2	9415	s18023	0.1 nmole	9	http://www.ambion.com/catalog/exon_sirna.php?id=18023	ACAUCGUCAUGGAGAUUGAtt	UCAAUCUCCAUGACGAUGUga						00CSI0BAK1
AMO208IC	CPF201I0	ASO21LYT	0005854973-2	H9	H	9	NM_207122	EXT2	exostosin glycosyltransferase 2	2132	s4892	0.1 nmole	8	http://www.ambion.com/catalog/exon_sirna.php?id=4892	CGUACUUCCAGUCAAUUAAtt	UUAAUUGACUGGAAGUACGct						00CSI0B8ZP
AMO208IC	CPF201I0	ASO21LYU	0005854973-2	H10	H	10	NM_016578	RSF1	remodeling and spacing factor 1	51773	s28648	0.1 nmole	6	http://www.ambion.com/catalog/exon_sirna.php?id=28648	GGAUAUCAAGUCGGAAAAAtt	UUUUUCCGACUUGAUAUCCtg						00CSI20A3C
AMO208IC	CPF201I0	Empty Well	0005854973-2	H11	H	11
AMO208IC	CPF201I0	Empty Well	0005854973-2	H12	H	12
AMO208IC	CPF201I1	Empty Well	0005854973-3	A1	A	1
AMO208IC	CPF201I1	Empty Well	0005854973-3	A2	A	2
AMO208IC	CPF201I1	ASO21LYV	0005854973-3	A3	A	3	NM_001008910	STK16	serine/threonine kinase 16	8576	s16339	0.1 nmole	Not Determined	Not Available	GGUACGCUGUGGAAUGAGAtt	UCUCAUUCCACAGCGUACCtc						00CSI0BZ20
AMO208IC	CPF201I1	ASO21LYW	0005854973-3	A4	A	4	NM_001514	GTF2B	general transcription factor IIB	2959	s6295	0.1 nmole	Not Determined	Not Available	GCAAUGACAAAGCAACAAAtt	UUUGUUGCUUUGUCAUUGCtg						00CSI0C2EQ
AMO208IC	CPF201I1	ASO21LYX	0005854973-3	A5	A	5	NM_003820	TNFRSF14	tumor necrosis factor receptor superfamily, member 14	8764	s16701	0.1 nmole	2	http://www.ambion.com/catalog/exon_sirna.php?id=16701	CAGGUUAUCGUGUGAAGGAtt	UCCUUCACACGAUAACCUGga						00CSI0B5I5
AMO208IC	CPF201I1	ASO21LYY	0005854973-3	A6	A	6	NM_182701	GPX6	glutathione peroxidase 6 (olfactory)	257202	s48870	0.1 nmole	5	http://www.ambion.com/catalog/exon_sirna.php?id=48870	AGUCAGCACAGUCAAGUCAtt	UGACUUGACUGUGCUGACUgg						00CSI0BCD0
AMO208IC	CPF201I1	ASO21LYZ	0005854973-3	A7	A	7	NM_004982	KCNJ8	potassium inwardly-rectifying channel, subfamily J, member 8	3764	s7752	0.1 nmole	2	http://www.ambion.com/catalog/exon_sirna.php?id=7752	GAACAUCCGUGAGCAAGGAtt	UCCUUGCUCACGGAUGUUCtt						00CSI0BQ10
AMO208IC	CPF201I1	ASO21LZ0	0005854973-3	A8	A	8	NM_014817	TRIL	TLR4 interactor with leucine-rich repeats	9865	s19103	0.1 nmole	1	http://www.ambion.com/catalog/exon_sirna.php?id=19103	CGACUUCAACAAGUUCAUUtt	AAUGAACUUGUUGAAGUCGca						00CSI0BK80
AMO208IC	CPF201I1	ASO21LZ1	0005854973-3	A9	A	9	NM_000352	ABCC8	ATP-binding cassette, sub-family C (CFTR/MRP), member 8	6833	s224703	0.1 nmole	12	http://www.ambion.com/catalog/exon_sirna.php?id=224703	GAUCUACCGUCAAAGCUCUtt	AGAGCUUUGACGGUAGAUCgg						00CSI0BOZZ
AMO208IC	CPF201I1	ASO21LZ2	0005854973-3	A10	A	10	NM_006541	GLRX3	glutaredoxin 3	10539	s20669	0.1 nmole	9	http://www.ambion.com/catalog/exon_sirna.php?id=20669	GGAUGAAGAAGUUCGGCAAtt	UUGCCGAACUUCUUCAUCCtc						00CSI0BUTM
AMO208IC	CPF201I1	Empty Well	0005854973-3	A11	A	11
AMO208IC	CPF201I1	Empty Well	0005854973-3	A12	A	12
AMO208IC	CPF201I1	ASO21LZ3	0005854973-3	B1	B	1	NM_002070	GNAI2	guanine nucleotide binding protein (G protein), alpha inhibiting activity polypeptide 2	2771	s5874	0.1 nmole	8	http://www.ambion.com/catalog/exon_sirna.php?id=5874	GGACCUGAAUAAGCGCAAAtt	UUUGCGCUUAUUCAGGUCCtc						00CSI0BNZB
AMO208IC	CPF201I1	ASO21LZ4	0005854973-3	B2	B	2	NM_000352	ABCC8	ATP-binding cassette, sub-family C (CFTR/MRP), member 8	6833	s13640	0.1 nmole	19	http://www.ambion.com/catalog/exon_sirna.php?id=13640	CAACGGUACAAGAUGGUCAtt	UGACCAUCUUGUACCGUUGtt						00CSI0COJ7
AMO208IC	CPF201I1	ASO21LZ5	0005854973-3	B3	B	3	NM_003235	TG	thyroglobulin	7038	s14050	0.1 nmole	47	http://www.ambion.com/catalog/exon_sirna.php?id=14050	CCUUAUGAGUUCUCACGGAtt	UCCGUGAGAACUCAUAAGGgt						00CSI0B6FV
AMO208IC	CPF201I1	ASO21LZ6	0005854973-3	B4	B	4	NM_005873	RGS19	regulator of G-protein signaling 19	10287	s20107	0.1 nmole	5,5	http://www.ambion.com/catalog/exon_sirna.php?id=20107	AGCAUGUGGUAGACGAGAAtt	UUCUCGUCUACCACAUGCUgg						00CSI0B5WS
AMO208IC	CPF201I1	ASO21LZ7	0005854973-3	B5	B	5	NM_006948	HSPA13	heat shock protein 70kDa family, member 13	6782	s13554	0.1 nmole	2	http://www.ambion.com/catalog/exon_sirna.php?id=13554	GCAAGAUUUUUACCGCAGAtt	UCUGCGGUAAAAAUCUUGCct						00CSI0C1H9
AMO208IC	CPF201I1	ASO21LZ8	0005854973-3	B6	B	6	NM_004821	HAND1	heart and neural crest derivatives expressed 1	9421	s18036	0.1 nmole	Not Determined	Not Available	GAUCAAGACUCUGCGCCUAtt	UAGGCGCAGAGUCUUGAUCtt						00CSI0BAK4
AMO208IC	CPF201I1	ASO21LZ9	0005854973-3	B7	B	7	NM_004062	CDH16	cadherin 16, KSP-cadherin	1014	s2811	0.1 nmole	12	http://www.ambion.com/catalog/exon_sirna.php?id=2811	GCAAGAACCUCAGUUAUGAtt	UCAUAACUGAGGUUCUUGCag						00CSI0BQSZ
AMO208IC	CPF201I1	ASO21LZA	0005854973-3	B8	B	8	NM_005496	SMC4	structural maintenance of chromosomes 4	10051	s19540	0.1 nmole	14,13	http://www.ambion.com/catalog/exon_sirna.php?id=19540	GCGAAAAAGAUGACCGAAAtt	UUUCGGUCAUCUUUUUCGCcc						00CSI0BA1P
AMO208IC	CPF201I1	ASO21LZB	0005854973-3	B9	B	9	NM_014308	PIK3R5	phosphoinositide-3-kinase, regulatory subunit 5	23533	s24028	0.1 nmole	Not Determined	Not Available	GCACAUCGCAGAUCAAAGUtt	ACUUUGAUCUGCGAUGUGCta						00CSI0B9U0
AMO208IC	CPF201I1	ASO21LZC	0005854973-3	B10	B	10	NM_178042	ACTL6A	actin-like 6A	86	s962	0.1 nmole	7,7,7	http://www.ambion.com/catalog/exon_sirna.php?id=962	CAUAUAUGAUUGCAUCAAAtt	UUUGAUGCAAUCAUAUAUGga						00CSI0B4ST
AMO208IC	CPF201I1	ASO21LZD	0005854973-3	B11	B	11	NM_000594	TNF	tumor necrosis factor	7124	s14247	0.1 nmole	1	http://www.ambion.com/catalog/exon_sirna.php?id=14247	AGGCGGUGCUUGUUCCUCAtt	UGAGGAACAAGCACCGCCUgg						00CSI0B6LJ
AMO208IC	CPF201I1	ASO21LZE	0005854973-3	B12	B	12	NM_004231	ATP6V1F	ATPase, H+ transporting, lysosomal 14kDa, V1 subunit F	9296	s17772	0.1 nmole	1	http://www.ambion.com/catalog/exon_sirna.php?id=17772	CGAAGACACUUUCCGGCAAtt	UUGCCGGAAAGUGUCUUCGat						00CSI0BVP1
AMO208IC	CPF201I1	ASO21LZF	0005854973-3	C1	C	1	NM_001014449	DDX19B	DEAD (Asp-Glu-Ala-As) box polypeptide 19B	11269	s390	0.1 nmole	4,5,6	http://www.ambion.com/catalog/exon_sirna.php?id=390	AAGUAGAACCUGCAAACAAtt	UUGUUUGCAGGUUCUACUUgg						00CSI0B53Z
AMO208IC	CPF201I1	ASO21LZG	0005854973-3	C2	C	2	NM_002245	KCNK1	potassium channel, subfamily K, member 1	3775	s223970	0.1 nmole	Not Determined	Not Available	GCAUGAAAGAGGACCAGAAtt	UUCUGGUCCUCUUUCAUGCca						00CSI0BQ1Z
AMO208IC	CPF201I1	ASO21LZH	0005854973-3	C3	C	3	NM_024090	ELOVL6	ELOVL family member 6, elongation of long chain fatty acids (FEN1/Elo2, SUR4/Elo3-like, yeast)	79071	s35516	0.1 nmole	Not Determined	Not Available	GCACCUAAUGAAUAAACGAtt	UCGUUUAUUCAUUAGGUGCcg						00CSI0BPMJ
AMO208IC	CPF201I1	Empty Well	0005854973-3	C4	C	4
AMO208IC	CPF201I1	Empty Well	0005854973-3	C5	C	5
AMO208IC	CPF201I1	ASO21LZI	0005854973-3	C6	C	6	NM_206808	CLYBL	citrate lyase beta like	171425	s225814	0.1 nmole	Not Determined	Not Available	CCAGCCUGAUGCUACCAAAtt	UUUGGUAGCAUCAGGCUGGaa						00CSI0B3OL
AMO208IC	CPF201I1	ASO21LZJ	0005854973-3	C7	C	7	NM_004070	CLCNKA	chloride channel, voltage-sensitive Ka	1187	s3150	0.1 nmole	4,4	http://www.ambion.com/catalog/exon_sirna.php?id=3150	GGCUUCUCCCAGAGCAUCAtt	UGAUGCUCUGGGAGAAGCCtg						00CSI0B4OP
AMO208IC	CPF201I1	Empty Well	0005854973-3	C8	C	8
AMO208IC	CPF201I1	Empty Well	0005854973-3	C9	C	9
AMO208IC	CPF201I1	ASO21LZK	0005854973-3	C10	C	10	NM_001008910	STK16	serine/threonine kinase 16	8576	s16337	0.1 nmole	Not Determined	Not Available	AUAUAUUGCUUGGAGAUGAtt	UCAUCUCCAAGCAAUAUAUtg						00CSI0FHPL
AMO208IC	CPF201I1	ASO21LZL	0005854973-3	C11	C	11	NM_004341	CAD	carbamoyl-phosphate synthetase 2, aspartate transcarbamylase, and dihydroorotase	790	s224811	0.1 nmole	26	http://www.ambion.com/catalog/exon_sirna.php?id=224811	CGAUAUCAAGUGCACCAAAtt	UUUGGUGCACUUGAUAUCGat						00CSI0BVFQ
AMO208IC	CPF201I1	ASO21LZM	0005854973-3	C12	C	12	NM_013986	EWSR1	Ewing sarcoma breakpoint region 1	2130	s4887	0.1 nmole	Not Determined	Not Available	GAGUAGCUAUGGUCAACAAtt	UUGUUGACCAUAGCUACUCtg						00CSI0BXMW
AMO208IC	CPF201I1	ASO21LZN	0005854973-3	D1	D	1	NM_145805	ISL2	ISL LIM homeobox 2	64843	s35012	0.1 nmole	4	http://www.ambion.com/catalog/exon_sirna.php?id=35012	GCGACAAGACGAGCCUUCAtt	UGAAGGCUCGUCUUGUCGCtg						00CSI0BWJV
AMO208IC	CPF201I1	ASO21LZO	0005854973-3	D2	D	2	NM_003985	TNK1	tyrosine kinase, non-receptor, 1	8711	s16594	0.1 nmole	Not Determined	Not Available	UCAACACCCAGGAAGCAUAtt	UAUGCUUCCUGGGUGUUGAtc						00CSI0FJMP
AMO208IC	CPF201I1	ASO21LZP	0005854973-3	D3	D	3	NM_172236	POFUT1	protein O-fucosyltransferase 1	23509	s307	0.1 nmole	2,2	http://www.ambion.com/catalog/exon_sirna.php?id=307	GCAAAGCUGCUAAACCGUAtt	UACGGUUUAGCAGCUUUGCaa						00CSI0B9TR
AMO208IC	CPF201I1	ASO21LZQ	0005854973-3	D4	D	4	NM_000594	TNF	tumor necrosis factor	7124	s14248	0.1 nmole	4	http://www.ambion.com/catalog/exon_sirna.php?id=14248	GACCUCACCUAGAAAUUGAtt	UCAAUUUCUAGGUGAGGUCtt						00CSI0BS35
AMO208IC	CPF201I1	ASO21LZR	0005854973-3	D5	D	5	NM_030793	FBXO38	F-box protein 38	81545	s37602	0.1 nmole	11,11	http://www.ambion.com/catalog/exon_sirna.php?id=37602	GGACUCGAUUGGUUGAUAUtt	AUAUCAACCAAUCGAGUCCat						00CSI0BZU1
AMO208IC	CPF201I1	ASO21LZS	0005854973-3	D6	D	6	NM_016601	KCNK9	potassium channel, subfamily K, member 9	51305	s27904	0.1 nmole	2	http://www.ambion.com/catalog/exon_sirna.php?id=27904	ACACUGACGUGUCUAUGGAtt	UCCAUAGACACGUCAGUGUtg						00CSI0BQ41
AMO208IC	CPF201I1	ASO21LZT	0005854973-3	D7	D	7	NM_152470	RNF165	ring finger protein 165	494470	s54654	0.1 nmole	4	http://www.ambion.com/catalog/exon_sirna.php?id=54654	GCACUAUCAGCAUUACCUAtt	UAGGUAAUGCUGAUAGUGCtg						00CSI0B4A6
AMO208IC	CPF201I1	ASO21LZU	0005854973-3	D8	D	8	NM_020980	AQP9	aquaporin 9	366	s223949	0.1 nmole	Not Determined	Not Available	GAAGAGCAGCUUAGCGAAAtt	UUUCGCUAAGCUGCUCUUCaa						00CSI0BV5J
AMO208IC	CPF201I1	ASO21LZV	0005854973-3	D9	D	9	NM_006090	CEPT1	choline/ethanolamine phosphotransferase 1	10390	s20317	0.1 nmole	7,7	http://www.ambion.com/catalog/exon_sirna.php?id=20317	CCCUGUCUUUAUAUACUGAtt	UCAGUAUAUAAAGACAGGGat						00CSI0BSPY
AMO208IC	CPF201I1	Empty Well	0005854973-3	D10	D	10
AMO208IC	CPF201I1	ASO21LZW	0005854973-3	D11	D	11	NM_005072	SLC12A4	solute carrier family 12 (potassium/chloride transporters), member 4	6560	s13053	0.1 nmole	Not Determined	Not Available	CCAGAGGAAUUGACUACUAtt	UAGUAGUCAAUUCCUCUGGaa						00CSI0BRF9
AMO208IC	CPF201I1	ASO21LZX	0005854973-3	D12	D	12	NM_013309	SLC30A4	solute carrier family 30 (zinc transporter), member 4	7782	s15335	0.1 nmole	6	http://www.ambion.com/catalog/exon_sirna.php?id=15335	GCUUUUACAACAUUUCGAAtt	UUCGAAAUGUUGUAAAAGCca						00CSI0BOHS
AMO208IC	CPF201I1	ASO21LZY	0005854973-3	E1	E	1	NM_006948	HSPA13	heat shock protein 70kDa family, member 13	6782	s13553	0.1 nmole	2	http://www.ambion.com/catalog/exon_sirna.php?id=13553	CUCCUAAAGUGAUUGGUAUtt	AUACCAAUCACUUUAGGAGta						00CSI0C3MA
AMO208IC	CPF201I1	ASO21LZZ	0005854973-3	E2	E	2	NM_172109	KCNQ2	potassium voltage-gated channel, KQT-like subfamily, member 2	3785	s7809	0.1 nmole	3,3,3	http://www.ambion.com/catalog/exon_sirna.php?id=7809	GGCUCAAGUUUGCCCGGAAtt	UUCCGGGCAAACUUGAGCCgc						00CSI0BQ1G
AMO208IC	CPF201I1	Empty Well	0005854973-3	E3	E	3
AMO208IC	CPF201I1	ASO21M00	0005854973-3	E4	E	4	NM_004260	RECQL4	RecQ protein-like 4	9401	s17992	0.1 nmole	Not Determined	Not Available	CCUCGAUUCCAUUAUCAUUtt	AAUGAUAAUGGAAUCGAGGtt						00CSI0BOKM
AMO208IC	CPF201I1	ASO21M01	0005854973-3	E5	E	5	NM_207122	EXT2	exostosin glycosyltransferase 2	2132	s4893	0.1 nmole	5	http://www.ambion.com/catalog/exon_sirna.php?id=4893	CAGUGUUAGUACUCGAUAAtt	UUAUCGAGUACUAACACUGac						00CSI0BNU0
AMO208IC	CPF201I1	ASO21M02	0005854973-3	E6	E	6	NM_145805	ISL2	ISL LIM homeobox 2	64843	s35010	0.1 nmole	1	http://www.ambion.com/catalog/exon_sirna.php?id=35010	GGUGAUCAUUCCAAGAAGAtt	UCUUCUUGGAAUGAUCACCca						00CSI0BPL7
AMO208IC	CPF201I1	ASO21M03	0005854973-3	E7	E	7	NM_152470	RNF165	ring finger protein 165	494470	s54653	0.1 nmole	4	http://www.ambion.com/catalog/exon_sirna.php?id=54653	GGUCGUCCAUGAAAUCCGAtt	UCGGAUUUCAUGGACGACCat						00CSI0BHWA
AMO208IC	CPF201I1	ASO21M04	0005854973-3	E8	E	8	NM_004260	RECQL4	RecQ protein-like 4	9401	s17991	0.1 nmole	Not Determined	Not Available	GGCUCAACAUGAAGCAGAAtt	UUCUGCUUCAUGUUGAGCCgt						00CSI0BAJY
AMO208IC	CPF201I1	ASO21M05	0005854973-3	E9	E	9	NM_020307	CCNL1	cyclin L1	57018	s32588	0.1 nmole	2	http://www.ambion.com/catalog/exon_sirna.php?id=32588	GUUUCGAGAUUGUUGCUAUtt	AUAGCAACAAUCUCGAAACtg						00CSI0BSCE
AMO208IC	CPF201I1	ASO21M06	0005854973-3	E10	E	10	NM_014222	NDUFA8	NADH dehydrogenase (ubiquinone) 1 alpha subcomplex, 8, 19kDa	4702	s9341	0.1 nmole	2	http://www.ambion.com/catalog/exon_sirna.php?id=9341	GGACUUCUUUAGGCAGAUAtt	UAUCUGCCUAAAGAAGUCCaa						00CSI0BO5R
AMO208IC	CPF201I1	ASO21M07	0005854973-3	E11	E	11	NM_172109	KCNQ2	potassium voltage-gated channel, KQT-like subfamily, member 2	3785	s7808	0.1 nmole	2,2,2	http://www.ambion.com/catalog/exon_sirna.php?id=7808	UCCUGGAAAUCGUGACUAUtt	AUAGUCACGAUUUCCAGGAtg						00CSI0BRY0
AMO208IC	CPF201I1	ASO21M08	0005854973-3	E12	E	12	NM_005072	SLC12A4	solute carrier family 12 (potassium/chloride transporters), member 4	6560	s13052	0.1 nmole	Not Determined	Not Available	GGCAUGAUCUACAAAUACAtt	UGUAUUUGUAGAUCAUGCCgg						00CSI0FAL5
AMO208IC	CPF201I1	ASO21M09	0005854973-3	F1	F	1	NM_001083607	PTCH1	patched 1	5727	s11440	0.1 nmole	14,14,14,14,14,14,14	http://www.ambion.com/catalog/exon_sirna.php?id=11440	GCUUUGCCCAUGAAACGCAtt	UGCGUUUCAUGGGCAAAGCtg						00CSI0AGDO
AMO208IC	CPF201I1	ASO21M0A	0005854973-3	F2	F	2	NM_006120	HLA-DMA	major histocompatibility complex, class II, DM alpha	3108	s6577	0.1 nmole	Not Determined	Not Available	GCGAGUGGAUGAUCCAGCAtt	UGCUGGAUCAUCCACUCGCag						00CSI0C3HG
AMO208IC	CPF201I1	ASO21M0B	0005854973-3	F3	F	3	NM_003820	TNFRSF14	tumor necrosis factor receptor superfamily, member 14	8764	s16699	0.1 nmole	7	http://www.ambion.com/catalog/exon_sirna.php?id=16699	AGGUGAUCGUCUCCGUCCAtt	UGGACGGAGACGAUCACCUtg						00CSI0BVKE
AMO208IC	CPF201I1	Empty Well	0005854973-3	F4	F	4
AMO208IC	CPF201I1	Empty Well	0005854973-3	F5	F	5
AMO208IC	CPF201I1	ASO21M0C	0005854973-3	F6	F	6	NM_021729	VPS11	vacuolar protein sorting 11 homolog (S. cerevisiae)	55823	s31597	0.1 nmole	10	http://www.ambion.com/catalog/exon_sirna.php?id=31597	GAAGGGACUUUGUACUGAUtt	AUCAGUACAAAGUCCCUUCag						00CSI20CQB
AMO208IC	CPF201I1	ASO21M0D	0005854973-3	F7	F	7	NM_152221	CSNK1E	casein kinase 1, epsilon	1454	s223348	0.1 nmole	3,3	http://www.ambion.com/catalog/exon_sirna.php?id=223348	CAUCGCCUCUGGUGAGGAAtt	UUCCUCACCAGAGGCGAUGtt						00CSI0DWNJ
AMO208IC	CPF201I1	Empty Well	0005854973-3	F8	F	8
AMO208IC	CPF201I1	Empty Well	0005854973-3	F9	F	9
AMO208IC	CPF201I1	ASO21M0E	0005854973-3	F10	F	10	NM_052853	ADCK2	aarF domain containing kinase 2	90956	s40538	0.1 nmole	2	http://www.ambion.com/catalog/exon_sirna.php?id=40538	GAUUGACCUGCGUUACGAAtt	UUCGUAACGCAGGUCAAUCtg						00CSI0BYZ6
AMO208IC	CPF201I1	ASO21M0F	0005854973-3	F11	F	11	NM_001110	ADAM10	ADAM metallopeptidase domain 10	102	s1006	0.1 nmole	7	http://www.ambion.com/catalog/exon_sirna.php?id=1006	GACUUCUCCGGAAUCCGUAtt	UACGGAUUCCGGAGAAGUCtg						00CSI0BNHP
AMO208IC	CPF201I1	ASO21M0G	0005854973-3	F12	F	12	NM_030793	FBXO38	F-box protein 38	81545	s37603	0.1 nmole	18,18	http://www.ambion.com/catalog/exon_sirna.php?id=37603	CACCAAUUGUAAACCGAUUtt	AAUCGGUUUACAAUUGGUGca						00CSI20A3D
AMO208IC	CPF201I1	ASO21M0H	0005854973-3	G1	G	1	NM_004635	MAPKAPK3	mitogen-activated protein kinase-activated protein kinase 3	7867	s15429	0.1 nmole	6	http://www.ambion.com/catalog/exon_sirna.php?id=15429	ACCCUGCUAUACUCCCUAUtt	AUAGGGAGUAUAGCAGGGUgt						00CSI0BZ2C
AMO208IC	CPF201I1	ASO21M0I	0005854973-3	G2	G	2	NM_002070	GNAI2	guanine nucleotide binding protein (G protein), alpha inhibiting activity polypeptide 2	2771	s5875	0.1 nmole	3	http://www.ambion.com/catalog/exon_sirna.php?id=5875	GGGCGGUUGUCUACAGCAAtt	UUGCUGUAGACAACCGCCCgg						00CSI0BXS8
AMO208IC	CPF201I1	ASO21M0J	0005854973-3	G3	G	3	NM_001083607	PTCH1	patched 1	5727	s11441	0.1 nmole	15,15,15,15,15,15,15	http://www.ambion.com/catalog/exon_sirna.php?id=11441	GCACUUACUUUACGACCUAtt	UAGGUCGUAAAGUAAGUGCtg						00CSI0AOGE
AMO208IC	CPF201I1	ASO21M0K	0005854973-3	G4	G	4	NM_014740	EIF4A3	eukaryotic translation initiation factor 4A, isoform 3	9775	s18878	0.1 nmole	Not Determined	Not Available	GCAUCUUGGUGAAACGUGAtt	UCACGUUUCACCAAGAUGCgg						00CSI0BUYF
AMO208IC	CPF201I1	ASO21M0L	0005854973-3	G5	G	5	NM_020639	RIPK4	receptor-interacting serine-threonine kinase 4	54101	s28863	0.1 nmole	2	http://www.ambion.com/catalog/exon_sirna.php?id=28863	UGGGAUCUCCGGUUCCGAAtt	UUCGGAACCGGAGAUCCCAtg						00CSI0BAIT
AMO208IC	CPF201I1	ASO21M0M	0005854973-3	G6	G	6	NM_172230	SYVN1	synovial apoptosis inhibitor 1, synoviolin	84447	s39019	0.1 nmole	15,15	http://www.ambion.com/catalog/exon_sirna.php?id=39019	CCAGCAUCCCUAGCUCAGAtt	UCUGAGCUAGGGAUGCUGGtg						00CSI0BCV6
AMO208IC	CPF201I1	ASO21M0N	0005854973-3	G7	G	7	NM_001005855	ATP8B2	ATPase, aminophospholipid transporter, class I, type 8B, member 2	57198	s32881	0.1 nmole	11	http://www.ambion.com/catalog/exon_sirna.php?id=32881	CAAAAGAACGAGUAUCGAUtt	AUCGAUACUCGUUCUUUUGaa						00CSI0BB6I
AMO208IC	CPF201I1	ASO21M0O	0005854973-3	G8	G	8	NM_033529	CDK11A	cyclin-dependent kinase 11A	728642	s229392	0.1 nmole	20,20	http://www.ambion.com/catalog/exon_sirna.php?id=229392	GGUUUGUAAAUUUGUAGAAtt	UUCUACAAAUUUACAAACCaa						00CSI0D0FR
AMO208IC	CPF201I1	ASO21M0P	0005854973-3	G9	G	9	NM_001514	GTF2B	general transcription factor IIB	2959	s6297	0.1 nmole	Not Determined	Not Available	GGAGAUUUGUCUACCAUGAtt	UCAUGGUAGACAAAUCUCCat						00CSI0C1BH
AMO208IC	CPF201I1	ASO21M0Q	0005854973-3	G10	G	10	NM_004821	HAND1	heart and neural crest derivatives expressed 1	9421	s18037	0.1 nmole	Not Determined	Not Available	CGAGAAGAGGAUUAAAGGAtt	UCCUUUAAUCCUCUUCUCGac						00CSI0BOKU
AMO208IC	CPF201I1	ASO21M0R	0005854973-3	G11	G	11	NM_002245	KCNK1	potassium channel, subfamily K, member 1	3775	s7778	0.1 nmole	Not Determined	Not Available	GGAUCAGGUGCACAUCAUAtt	UAUGAUGUGCACCUGAUCCtc						00CSI0BRXM
AMO208IC	CPF201I1	ASO21M0S	0005854973-3	G12	G	12	NM_003010	MAP2K4	mitogen-activated protein kinase kinase 4	6416	s224602	0.1 nmole	2	http://www.ambion.com/catalog/exon_sirna.php?id=224602	GGUUUACUCUGAAUCCCAAtt	UUGGGAUUCAGAGUAAACCtt						00CSI0BDFV
AMO208IC	CPF201I1	Empty Well	0005854973-3	H1	H	1
AMO208IC	CPF201I1	Empty Well	0005854973-3	H2	H	2
AMO208IC	CPF201I1	ASO21M0T	0005854973-3	H3	H	3	NM_001110	ADAM10	ADAM metallopeptidase domain 10	102	s1004	0.1 nmole	11	http://www.ambion.com/catalog/exon_sirna.php?id=1004	GAAUGGUAGAACAAGGUGAtt	UCACCUUGUUCUACCAUUCca						00CSI0B5OL
AMO208IC	CPF201I1	ASO21M0U	0005854973-3	H4	H	4	NM_001951	E2F5	E2F transcription factor 5, p130-binding	1875	s4418	0.1 nmole	6,6,6	http://www.ambion.com/catalog/exon_sirna.php?id=4418	CAAUCUAAAGAGUCAUUCAtt	UGAAUGACUCUUUAGAUUGat						00CSI0BXTP
AMO208IC	CPF201I1	ASO21M0V	0005854973-3	H5	H	5	NM_000151	G6PC	glucose-6-phosphatase, catalytic subunit	2538	s5444	0.1 nmole	4	http://www.ambion.com/catalog/exon_sirna.php?id=5444	GAAUCUACCUUGCUGCUCAtt	UGAGCAGCAAGGUAGAUUCgt						00CSI0BDP4
AMO208IC	CPF201I1	ASO21M0W	0005854973-3	H6	H	6	NM_003390	WEE1	WEE1 homolog (S. pombe)	7465	s23	0.1 nmole	Not Determined	Not Available	GUGUCGUCGUAGAAAGAGAtt	UCUCUUUCUACGACGACACtg						00CSI2051U
AMO208IC	CPF201I1	ASO21M0X	0005854973-3	H7	H	7	NM_014817	TRIL	TLR4 interactor with leucine-rich repeats	9865	s19102	0.1 nmole	1	http://www.ambion.com/catalog/exon_sirna.php?id=19102	UCCGCUUUCUGGGCAAGAAtt	UUCUUGCCCAGAAAGCGGAtc						00CSI0BGKZ
AMO208IC	CPF201I1	ASO21M0Y	0005854973-3	H8	H	8	NM_014049	ACAD9	acyl-Coenzyme A dehydrogenase family, member 9	28976	s26337	0.1 nmole	Not Determined	Not Available	CAUUCAUAGUAGAAAGAGAtt	UCUCUUUCUACUAUGAAUGct						00CSI0BVQR
AMO208IC	CPF201I1	ASO21M0Z	0005854973-3	H9	H	9	NM_006541	GLRX3	glutaredoxin 3	10539	s20670	0.1 nmole	9	http://www.ambion.com/catalog/exon_sirna.php?id=20670	GAAUAUGAAACAUUCGAUAtt	UAUCGAAUGUUUCAUAUUCaa						00CSI0BSRI
AMO208IC	CPF201I1	ASO21M10	0005854973-3	H10	H	10	NM_012115	CASP8AP2	caspase 8 associated protein 2	9994	s19422	0.1 nmole	Not Determined	Not Available	CCCUGUUCAUUAUAAGUCUtt	AGACUUAUAAUGAACAGGGtc						00CSI0BGM8
AMO208IC	CPF201I1	Empty Well	0005854973-3	H11	H	11
AMO208IC	CPF201I1	Empty Well	0005854973-3	H12	H	12
AMO208IC	CPF201I2	Empty Well	0005854973-4	A1	A	1
AMO208IC	CPF201I2	Empty Well	0005854973-4	A2	A	2
AMO208IC	CPF201I2	ASO21M11	0005854973-4	A3	A	3	NM_016594	FKBP11	FK506 binding protein 11, 19 kDa	51303	s224198	0.1 nmole	Not Determined	Not Available	GAGACACGCUUCACAUACAtt	UGUAUGUGAAGCGUGUCUCca						00CSI0BXZ1
AMO208IC	CPF201I2	ASO21M12	0005854973-4	A4	A	4	NM_004070	CLCNKA	chloride channel, voltage-sensitive Ka	1187	s3151	0.1 nmole	10,10	http://www.ambion.com/catalog/exon_sirna.php?id=3151	CAAUCGGUACAGCUCCAAAtt	UUUGGAGCUGUACCGAUUGgt						00CSI0BRVE
AMO208IC	CPF201I2	ASO21M13	0005854973-4	A5	A	5	NM_178858	SFXN2	sideroflexin 2	118980	s42262	0.1 nmole	Not Determined	Not Available	UUUCCUAUCUGGAACCGAAtt	UUCGGUUCCAGAUAGGAAAct						00CSI0BU83
AMO208IC	CPF201I2	ASO21M14	0005854973-4	A6	A	6	NM_004780	TCEAL1	transcription elongation factor A (SII)-like 1	9338	s17850	0.1 nmole	3,3,3	http://www.ambion.com/catalog/exon_sirna.php?id=17850	CGUUCUCGCCCGCAAUUUAtt	UAAAUUGCGGGCGAGAACGag						00CSI0C262
AMO208IC	CPF201I2	ASO21M15	0005854973-4	A7	A	7	NM_004062	CDH16	cadherin 16, KSP-cadherin	1014	s2810	0.1 nmole	13	http://www.ambion.com/catalog/exon_sirna.php?id=2810	GGUUCUCCCUAGUCAAUGAtt	UCAUUGACUAGGGAGAACCtg						00CSI0B58C
AMO208IC	CPF201I2	ASO21M16	0005854973-4	A8	A	8	NM_005614	RHEB	Ras homolog enriched in brain	6009	s12021	0.1 nmole	4	http://www.ambion.com/catalog/exon_sirna.php?id=12021	CAGACAUACUCCAUAGAUAtt	UAUCUAUGGAGUAUGUCUGag						00CSI0BSM3
AMO208IC	CPF201I2	ASO21M17	0005854973-4	A9	A	9	NM_003016	SFRS2	splicing factor, arginine/serine-rich 2	6427	s12730	0.1 nmole	2	http://www.ambion.com/catalog/exon_sirna.php?id=12730	GCACGAAGGUCCAAGUCCAtt	UGGACUUGGACCUUCGUGCgg						00CSI0FALE
AMO208IC	CPF201I2	ASO21M18	0005854973-4	A10	A	10	NM_182551	LCLAT1	lysocardiolipin acyltransferase 1	253558	s48421	0.1 nmole	5,6	http://www.ambion.com/catalog/exon_sirna.php?id=48421	CAGCAAGUCUCGAAGUAAUtt	AUUACUUCGAGACUUGCUGtt						00CSI0BRSC
AMO208IC	CPF201I2	Empty Well	0005854973-4	A11	A	11
AMO208IC	CPF201I2	Empty Well	0005854973-4	A12	A	12
AMO208IC	CPF201I2	ASO21M19	0005854973-4	B1	B	1	NM_206808	CLYBL	citrate lyase beta like	171425	s46913	0.1 nmole	Not Determined	Not Available	GAAUGAAGCUCGACUGAGAtt	UCUCAGUCGAGCUUCAUUCtt						00CSI20A3E
AMO208IC	CPF201I2	ASO21M1A	0005854973-4	B2	B	2	NM_016578	RSF1	remodeling and spacing factor 1	51773	s28649	0.1 nmole	16	http://www.ambion.com/catalog/exon_sirna.php?id=28649	GGACUUACCUUCAACCAAUtt	AUUGGUUGAAGGUAAGUCCac						00CSI0BY2E
AMO208IC	CPF201I2	ASO21M1B	0005854973-4	B3	B	3	NM_003925	MBD4	methyl-CpG binding domain protein 4	8930	s17076	0.1 nmole	7	http://www.ambion.com/catalog/exon_sirna.php?id=17076	GGCAACGACUCUUACCGAAtt	UUCGGUAAGAGUCGUUGCCat						00CSI0B5YV
AMO208IC	CPF201I2	ASO21M1C	0005854973-4	B4	B	4	NM_206808	CLYBL	citrate lyase beta like	171425	s225813	0.1 nmole	Not Determined	Not Available	CAGUCGUUUUUGGAGGAGAtt	UCUCCUCCAAAAACGACUGca						00CSI20BDC
AMO208IC	CPF201I2	ASO21M1D	0005854973-4	B5	B	5	NM_004210	NEURL	neuralized homolog (Drosophila)	9148	s17486	0.1 nmole	Not Determined	Not Available	AGGGCAACAUCAUCGCAUUtt	AAUGCGAUGAUGUUGCCCUca						00CSI0BYB6
AMO208IC	CPF201I2	ASO21M1E	0005854973-4	B6	B	6	NM_001005731	ITGB4	integrin, beta 4	3691	s7583	0.1 nmole	30,29,30	http://www.ambion.com/catalog/exon_sirna.php?id=7583	GGUCAACGAUGACAACCGAtt	UCGGUUGUCAUCGUUGACCag						00CSI0BX5G
AMO208IC	CPF201I2	ASO21M1F	0005854973-4	B7	B	7	NM_000594	TNF	tumor necrosis factor	7124	s14249	0.1 nmole	4	http://www.ambion.com/catalog/exon_sirna.php?id=14249	GCGUGGAGCUGAGAGAUAAtt	UUAUCUCUCAGCUCCACGCca						00CSI0BQ6M
AMO208IC	CPF201I2	ASO21M1G	0005854973-4	B8	B	8	NM_001005855	ATP8B2	ATPase, aminophospholipid transporter, class I, type 8B, member 2	57198	s32882	0.1 nmole	4	http://www.ambion.com/catalog/exon_sirna.php?id=32882	GCAUCAAGACCUCCAAGUAtt	UACUUGGAGGUCUUGAUGCag						00CSI0BPEF
AMO208IC	CPF201I2	ASO21M1H	0005854973-4	B9	B	9	NM_182701	GPX6	glutathione peroxidase 6 (olfactory)	257202	s48869	0.1 nmole	1	http://www.ambion.com/catalog/exon_sirna.php?id=48869	GAAGGUGGAUUGCAACAAAtt	UUUGUUGCAAUCCACCUUCct						00CSI0BUCC
AMO208IC	CPF201I2	ASO21M1I	0005854973-4	B10	B	10	NM_005614	RHEB	Ras homolog enriched in brain	6009	s12019	0.1 nmole	3	http://www.ambion.com/catalog/exon_sirna.php?id=12019	CAAAGUUGAUCACAGUAAAtt	UUUACUGUGAUCAACUUUGta						00CSI0B6F7
AMO208IC	CPF201I2	ASO21M1J	0005854973-4	B11	B	11	NM_021636	LGR6	leucine-rich repeat containing G protein-coupled receptor 6	59352	s34031	0.1 nmole	8,6,8	http://www.ambion.com/catalog/exon_sirna.php?id=34031	CACUUUUAUGAUAACCCAAtt	UUGGGUUAUCAUAAAAGUGta						00CSI0BBN1
AMO208IC	CPF201I2	ASO21M1K	0005854973-4	B12	B	12	NM_000214	JAG1	jagged 1 (Alagille syndrome)	182	s1174	0.1 nmole	Not Determined	Not Available	CCGUUCAACCUGACAGUAUtt	AUACUGUCAGGUUGAACGGtg						00CSI0BYHN
AMO208IC	CPF201I2	ASO21M1L	0005854973-4	C1	C	1	NM_001893	CSNK1D	casein kinase 1, delta	1453	s3628	0.1 nmole	3,3	http://www.ambion.com/catalog/exon_sirna.php?id=3628	UGAUCAGUCGCAUCGAAUAtt	UAUUCGAUGCGACUGAUCAtt						00CSI0BD3C
AMO208IC	CPF201I2	ASO21M1M	0005854973-4	C2	C	2	NM_005414	SKIL	SKI-like oncogene	6498	s12883	0.1 nmole	Not Determined	Not Available	GUAAGUCCAUAUCAAGACAtt	UGUCUUGAUAUGGACUUACtt						00CSI0C2JM
AMO208IC	CPF201I2	ASO21M1N	0005854973-4	C3	C	3	NM_020980	AQP9	aquaporin 9	366	s1537	0.1 nmole	Not Determined	Not Available	GUCCUUUGCUGGUGGAAAAtt	UUUUCCACCAGCAAAGGACat						00CSI20A3F
AMO208IC	CPF201I2	Empty Well	0005854973-4	C4	C	4
AMO208IC	CPF201I2	Empty Well	0005854973-4	C5	C	5
AMO208IC	CPF201I2	ASO21M1O	0005854973-4	C6	C	6	NM_172230	SYVN1	synovial apoptosis inhibitor 1, synoviolin	84447	s39021	0.1 nmole	5,5	http://www.ambion.com/catalog/exon_sirna.php?id=39021	GCAUUGUCUCUCUUAUGUUtt	AACAUAAGAGAGACAAUGCgg						00CSI0BP9A
AMO208IC	CPF201I2	ASO21M1P	0005854973-4	C7	C	7	NM_006606	RBBP9	retinoblastoma binding protein 9	10741	s21102	0.1 nmole	4	http://www.ambion.com/catalog/exon_sirna.php?id=21102	GAGUAUAUGCUAUUGUAUUtt	AAUACAAUAGCAUAUACUCga						00CSI0BGOK
AMO208IC	CPF201I2	Empty Well	0005854973-4	C8	C	8
AMO208IC	CPF201I2	Empty Well	0005854973-4	C9	C	9
AMO208IC	CPF201I2	ASO21M1Q	0005854973-4	C10	C	10	NM_000889	ITGB7	integrin, beta 7	3695	s7595	0.1 nmole	8	http://www.ambion.com/catalog/exon_sirna.php?id=7595	UGAGUAAACUGAUUCCUAAtt	UUAGGAAUCAGUUUACUCAgc						00CSI20CB1
AMO208IC	CPF201I2	ASO21M1R	0005854973-4	C11	C	11	NM_004210	NEURL	neuralized homolog (Drosophila)	9148	s17487	0.1 nmole	Not Determined	Not Available	GCAUCCUCGGCUCCACUAUtt	AUAGUGGAGCCGAGGAUGCgg						00CSI0BVNS
AMO208IC	CPF201I2	ASO21M1S	0005854973-4	C12	C	12	NM_003820	TNFRSF14	tumor necrosis factor receptor superfamily, member 14	8764	s16700	0.1 nmole	8	http://www.ambion.com/catalog/exon_sirna.php?id=16700	GUGUGGUGUUUAGUGGAUAtt	UAUCCACUAAACACCACACtg						00CSI0BY7L
AMO208IC	CPF201I2	ASO21M1T	0005854973-4	D1	D	1	NM_006120	HLA-DMA	major histocompatibility complex, class II, DM alpha	3108	s6578	0.1 nmole	Not Determined	Not Available	CACCCAUGCUGACAGUGAAtt	UUCACUGUCAGCAUGGGUGgg						00CSI0C1BP
AMO208IC	CPF201I2	ASO21M1U	0005854973-4	D2	D	2	NM_004821	HAND1	heart and neural crest derivatives expressed 1	9421	s18035	0.1 nmole	Not Determined	Not Available	AGAGCAAGCGGAAAAGGGAtt	UCCCUUUUCCGCUUGCUCUca						00CSI0BUUX
AMO208IC	CPF201I2	ASO21M1V	0005854973-4	D3	D	3	NM_000151	G6PC	glucose-6-phosphatase, catalytic subunit	2538	s5443	0.1 nmole	3	http://www.ambion.com/catalog/exon_sirna.php?id=5443	GCAGGUGUAUACUACGUGAtt	UCACGUAGUAUACACCUGCtg						00CSI0BBEB
AMO208IC	CPF201I2	ASO21M1W	0005854973-4	D4	D	4	NM_002775	HTRA1	HtrA serine peptidase 1	5654	s11280	0.1 nmole	Not Determined	Not Available	GCCCGUUAGUAAACCUGGAtt	UCCAGGUUUACUAACGGGCct						00CSI0BQL3
AMO208IC	CPF201I2	ASO21M1X	0005854973-4	D5	D	5	NM_012115	CASP8AP2	caspase 8 associated protein 2	9994	s19423	0.1 nmole	Not Determined	Not Available	GGAUAUUGGAGGCUAGUCAtt	UGACUAGCCUCCAAUAUCCtt						00CSI0AYX6
AMO208IC	CPF201I2	ASO21M1Y	0005854973-4	D6	D	6	NM_016601	KCNK9	potassium channel, subfamily K, member 9	51305	s27903	0.1 nmole	2	http://www.ambion.com/catalog/exon_sirna.php?id=27903	CACUCCAUCUCUUACAAGAtt	UCUUGUAAGAGAUGGAGUGga						00CSI0BS0E
AMO208IC	CPF201I2	ASO21M1Z	0005854973-4	D7	D	7	NM_000968	RPL4	ribosomal protein L4	6124	s12149	0.1 nmole	4	http://www.ambion.com/catalog/exon_sirna.php?id=12149	GGCCGAAUGUUUGCACCAAtt	UUGGUGCAAACAUUCGGCCtc						00CSI0FTET
AMO208IC	CPF201I2	ASO21M20	0005854973-4	D8	D	8	NM_033529	CDK11A	cyclin-dependent kinase 11A	728642	s229391	0.1 nmole	17,17	http://www.ambion.com/catalog/exon_sirna.php?id=229391	CGGGAAUUCGGAAAUCGAUtt	AUCGAUUUCCGAAUUCCCGgg						00CSI0D0FQ
AMO208IC	CPF201I2	ASO21M21	0005854973-4	D9	D	9	NM_001008225	CNOT4	CCR4-NOT transcription complex, subunit 4	4850	s9632	0.1 nmole	6,6	http://www.ambion.com/catalog/exon_sirna.php?id=9632	GGUACAACAAAAUACUGCAtt	UGCAGUAUUUUGUUGUACCta						00CSI0FQVU
AMO208IC	CPF201I2	Empty Well	0005854973-4	D10	D	10
AMO208IC	CPF201I2	ASO21M22	0005854973-4	D11	D	11	NM_172109	KCNQ2	potassium voltage-gated channel, KQT-like subfamily, member 2	3785	s7807	0.1 nmole	5,5,5	http://www.ambion.com/catalog/exon_sirna.php?id=7807	UGAUCACGCUGACCACCAUtt	AUGGUGGUCAGCGUGAUCAgg						00CSI0B6XG
AMO208IC	CPF201I2	ASO21M23	0005854973-4	D12	D	12	NM_001008910	STK16	serine/threonine kinase 16	8576	s16338	0.1 nmole	Not Determined	Not Available	CCAACUCAGCAUCCCACAAtt	UUGUGGGAUGCUGAGUUGGtt						00CSI0BD8I
AMO208IC	CPF201I2	ASO21M24	0005854973-4	E1	E	1	NM_013309	SLC30A4	solute carrier family 30 (zinc transporter), member 4	7782	s15336	0.1 nmole	6	http://www.ambion.com/catalog/exon_sirna.php?id=15336	CAGUAGUUAUAAUACUAGAtt	UCUAGUAUUAUAACUACUGta						00CSI0BR9X
AMO208IC	CPF201I2	ASO21M25	0005854973-4	E2	E	2	NM_004552	NDUFS5	NADH dehydrogenase (ubiquinone) Fe-S protein 5, 15kDa (NADH-coenzyme Q reductase)	4725	s9397	0.1 nmole	2	http://www.ambion.com/catalog/exon_sirna.php?id=9397	CGAUGGUUGACAAUCCAGAtt	UCUGGAUUGUCAACCAUCGat						00CSI0BXFM
AMO208IC	CPF201I2	Empty Well	0005854973-4	E3	E	3
AMO208IC	CPF201I2	ASO21M26	0005854973-4	E4	E	4	NM_002867	RAB3B	RAB3B, member RAS oncogene family	5865	s11669	0.1 nmole	3	http://www.ambion.com/catalog/exon_sirna.php?id=11669	GCUUCAUUCUGAUGUAUGAtt	UCAUACAUCAGAAUGAAGCcc						00CSI0B6R9
AMO208IC	CPF201I2	ASO21M27	0005854973-4	E5	E	5	NM_001110	ADAM10	ADAM metallopeptidase domain 10	102	s1005	0.1 nmole	14	http://www.ambion.com/catalog/exon_sirna.php?id=1005	GCAACGAUUUUAGAGGUUAtt	UAACCUCUAAAAUCGUUGCaa						00CSI0BQHD
AMO208IC	CPF201I2	ASO21M28	0005854973-4	E6	E	6	NM_178042	ACTL6A	actin-like 6A	86	s963	0.1 nmole	4,4,4	http://www.ambion.com/catalog/exon_sirna.php?id=963	CGUGGAAUACUAGAGCAAAtt	UUUGCUCUAGUAUUCCACGgt						00CSI0BYGJ
AMO208IC	CPF201I2	ASO21M29	0005854973-4	E7	E	7	NM_003235	TG	thyroglobulin	7038	s14048	0.1 nmole	10	http://www.ambion.com/catalog/exon_sirna.php?id=14048	GGUCUUCGAGUUGUACCAAtt	UUGGUACAACUCGAAGACCtg						00CSI0BY5F
AMO208IC	CPF201I2	ASO21M2A	0005854973-4	E8	E	8	NM_015477	SIN3A	SIN3 homolog A, transcription regulator (yeast)	25942	s24800	0.1 nmole	Not Determined	Not Available	CUAUGGAUGUUGAUGUAGAtt	UCUACAUCAACAUCCAUAGgt						00CSI0BSZ2
AMO208IC	CPF201I2	ASO21M2B	0005854973-4	E9	E	9	NM_006606	RBBP9	retinoblastoma binding protein 9	10741	s21101	0.1 nmole	5	http://www.ambion.com/catalog/exon_sirna.php?id=21101	GCCCUUACAUUGUGCAGUUtt	AACUGCACAAUGUAAGGGCag						00CSI0BEHD
AMO208IC	CPF201I2	ASO21M2C	0005854973-4	E10	E	10	NM_004341	CAD	carbamoyl-phosphate synthetase 2, aspartate transcarbamylase, and dihydroorotase	790	s224810	0.1 nmole	18	http://www.ambion.com/catalog/exon_sirna.php?id=224810	CGAAAGAUGGGAUAUAAGAtt	UCUUAUAUCCCAUCUUUCGga						00CSI20CB2
AMO208IC	CPF201I2	ASO21M2D	0005854973-4	E11	E	11	NM_012088	PGLS	6-phosphogluconolactonase	25796	s24499	0.1 nmole	4	http://www.ambion.com/catalog/exon_sirna.php?id=24499	GCAUUUUGGAGGACCAGGAtt	UCCUGGUCCUCCAAAAUGCgc						00CSI0BSYL
AMO208IC	CPF201I2	ASO21M2E	0005854973-4	E12	E	12	NM_033505	EPT1	ethanolaminephosphotransferase 1 (CDP-ethanolamine-specific)	85465	s40054	0.1 nmole	8	http://www.ambion.com/catalog/exon_sirna.php?id=40054	CCAUGCUUGCUGUUCAUUUtt	AAAUGAACAGCAAGCAUGGag						00CSI0BBZR
AMO208IC	CPF201I2	ASO21M2F	0005854973-4	F1	F	1	NM_004635	MAPKAPK3	mitogen-activated protein kinase-activated protein kinase 3	7867	s15427	0.1 nmole	4	http://www.ambion.com/catalog/exon_sirna.php?id=15427	GGUGGUGAGUUGUUCAGCAtt	UGCUGAACAACUCACCACCtt						00CSI0BATI
AMO208IC	CPF201I2	ASO21M2G	0005854973-4	F2	F	2	NM_006503	PSMC4	proteasome (prosome, macropain) 26S subunit, ATPase, 4	5704	s11378	0.1 nmole	3,3	http://www.ambion.com/catalog/exon_sirna.php?id=11378	CGCUGGUCAUCGGACAAUUtt	AAUUGUCCGAUGACCAGCGgg						00CSI0FRTP
AMO208IC	CPF201I2	ASO21M2H	0005854973-4	F3	F	3	NM_003985	TNK1	tyrosine kinase, non-receptor, 1	8711	s16595	0.1 nmole	Not Determined	Not Available	CGCCCACCUUUAUCCUCUAtt	UAGAGGAUAAAGGUGGGCGtg						00CSI20A3G
AMO208IC	CPF201I2	Empty Well	0005854973-4	F4	F	4
AMO208IC	CPF201I2	Empty Well	0005854973-4	F5	F	5
AMO208IC	CPF201I2	ASO21M2I	0005854973-4	F6	F	6	NM_152221	CSNK1E	casein kinase 1, epsilon	1454	s223349	0.1 nmole	3,3	http://www.ambion.com/catalog/exon_sirna.php?id=223349	GAGAGCAAGUUCUACAAGAtt	UCUUGUAGAACUUGCUCUCga						00CSI0BD3S
AMO208IC	CPF201I2	ASO21M2J	0005854973-4	F7	F	7	NM_002466	MYBL2	v-myb myeloblastosis viral oncogene homolog (avian)-like 2	4605	s9119	0.1 nmole	13	http://www.ambion.com/catalog/exon_sirna.php?id=9119	CCCUGUCAGGUAUCAAAGAtt	UCUUUGAUACCUGACAGGGtg						00CSI0BO42
AMO208IC	CPF201I2	Empty Well	0005854973-4	F8	F	8
AMO208IC	CPF201I2	Empty Well	0005854973-4	F9	F	9
AMO208IC	CPF201I2	ASO21M2K	0005854973-4	F10	F	10	NM_004070	CLCNKA	chloride channel, voltage-sensitive Ka	1187	s3152	0.1 nmole	18,18	http://www.ambion.com/catalog/exon_sirna.php?id=3152	CCUUGCACCAGGCACAAAAtt	UUUUGUGCCUGGUGCAAGGtg						00CSI0BPYZ
AMO208IC	CPF201I2	ASO21M2L	0005854973-4	F11	F	11	NM_000968	RPL4	ribosomal protein L4	6124	s12148	0.1 nmole	2	http://www.ambion.com/catalog/exon_sirna.php?id=12148	GACCAGAUAUUGUGAACUUtt	AAGUUCACAAUAUCUGGUCga						00CSI0BSL0
AMO208IC	CPF201I2	ASO21M2M	0005854973-4	F12	F	12	NM_014049	ACAD9	acyl-Coenzyme A dehydrogenase family, member 9	28976	s26338	0.1 nmole	Not Determined	Not Available	GCAGAUCCUUGAGAAGCGAtt	UCGCUUCUCAAGGAUCUGCtg						00CSI0BARG
AMO208IC	CPF201I2	ASO21M2N	0005854973-4	G1	G	1	NM_002405	MFNG	MFNG O-fucosylpeptide 3-beta-N-acetylglucosaminyltransferase	4242	s8724	0.1 nmole	Not Determined	Not Available	GCUUCUGCAUCAAUCGCAAtt	UUGCGAUUGAUGCAGAAGCca						00CSI0BO23
AMO208IC	CPF201I2	ASO21M2O	0005854973-4	G2	G	2	NM_002710	PPP1CC	protein phosphatase 1, catalytic subunit, gamma isoform	5501	s720	0.1 nmole	Not Determined	Not Available	CACAGACUGUUUUAACUGUtt	ACAGUUAAAACAGUCUGUGaa						00CSI0BDO8
AMO208IC	CPF201I2	ASO21M2P	0005854973-4	G3	G	3	NM_052853	ADCK2	aarF domain containing kinase 2	90956	s40536	0.1 nmole	4	http://www.ambion.com/catalog/exon_sirna.php?id=40536	GAAUUCCCGUGGACUUGAAtt	UUCAAGUCCACGGGAAUUCct						00CSI0BBHV
AMO208IC	CPF201I2	ASO21M2Q	0005854973-4	G4	G	4	NM_172230	SYVN1	synovial apoptosis inhibitor 1, synoviolin	84447	s39020	0.1 nmole	2,2	http://www.ambion.com/catalog/exon_sirna.php?id=39020	CCUACUACCUCAAACACCAtt	UGGUGUUUGAGGUAGUAGGcg						00CSI204NT
AMO208IC	CPF201I2	ASO21M2R	0005854973-4	G5	G	5	NM_014049	ACAD9	acyl-Coenzyme A dehydrogenase family, member 9	28976	s26336	0.1 nmole	Not Determined	Not Available	CGUUGAUUCUGAUGGAUCAtt	UGAUCCAUCAGAAUCAACGac						00CSI0BT4P
AMO208IC	CPF201I2	ASO21M2S	0005854973-4	G6	G	6	NM_006948	HSPA13	heat shock protein 70kDa family, member 13	6782	s13552	0.1 nmole	3	http://www.ambion.com/catalog/exon_sirna.php?id=13552	CGACUAUUGUUGAAGUUAAtt	UUAACUUCAACAAUAGUCGag						00CSI0C2JT
AMO208IC	CPF201I2	ASO21M2T	0005854973-4	G7	G	7	NM_013986	EWSR1	Ewing sarcoma breakpoint region 1	2130	s4886	0.1 nmole	Not Determined	Not Available	AGAUUUUCAAGGGAGCAAAtt	UUUGCUCCCUUGAAAAUCUtt						00CSI0BNTY
AMO208IC	CPF201I2	ASO21M2U	0005854973-4	G8	G	8	NM_021636	LGR6	leucine-rich repeat containing G protein-coupled receptor 6	59352	s34033	0.1 nmole	10,8,10	http://www.ambion.com/catalog/exon_sirna.php?id=34033	GGAGUUUCCAGAUCUCAAAtt	UUUGAGAUCUGGAAACUCCtg						00CSI0BNFM
AMO208IC	CPF201I2	Empty Well	0005854973-4	G9	G	9
AMO208IC	CPF201I2	Empty Well	0005854973-4	G10	G	10
AMO208IC	CPF201I2	Empty Well	0005854973-4	G11	G	11
AMO208IC	CPF201I2	Empty Well	0005854973-4	G12	G	12
AMO208IC	CPF201I2	Empty Well	0005854973-4	H1	H	1
AMO208IC	CPF201I2	Empty Well	0005854973-4	H2	H	2
AMO208IC	CPF201I2	Empty Well	0005854973-4	H3	H	3
AMO208IC	CPF201I2	Empty Well	0005854973-4	H4	H	4
AMO208IC	CPF201I2	Empty Well	0005854973-4	H5	H	5
AMO208IC	CPF201I2	Empty Well	0005854973-4	H6	H	6
AMO208IC	CPF201I2	Empty Well	0005854973-4	H7	H	7
AMO208IC	CPF201I2	Empty Well	0005854973-4	H8	H	8
AMO208IC	CPF201I2	Empty Well	0005854973-4	H9	H	9
AMO208IC	CPF201I2	Empty Well	0005854973-4	H10	H	10
AMO208IC	CPF201I2	Empty Well	0005854973-4	H11	H	11
AMO208IC	CPF201I2	Empty Well	0005854973-4	H12	H	12
Ambion Silencer® Select siRNA Library
Summary Information
For Research Use Only
Ambion Order Number: 0005854973
Catalog Number: 4427030
Quantity: 0.1 nmole
Total Plate Count: 4
Total Sample Count: 300
siRNA Count: 300
Control Count: 0
Empty Well Count: 84
