# Supplementary material for: A dual druggable genome-wide siRNA and compound library screening approach identifies modulators of parkin recruitment to mitochondria
Source: J Biol Chem. 2020 Jan 7;295(10):3285–300. doi: 10.1074/jbc.RA119.009699 (PMC7062187; doi:10.1074/jbc.RA119.009699)
Supplement: Supporting Information [file supp_RA119.009699_153385_3_supp_447748_q2tg8t.xlsx]

## Sheet: OligoValues
genesOff	PCA3	genes	pcaDis_secondary	pcaDis_primary	ssmdScore_PCA2	SSMD_secondary	SSMD_primary	ssmdScore_PLS
ABCC8	-3.40848	ABCC8	-0.8018|0.3093|1.2402	-2.47544	0	-1.7408|-0.743|-0.8722	-4.9661	1
AOC1	-3.09039	ABP1	-2.5788|-0.4036|-0.5112	-0.613551	0	-3.8497|-1.3658|-0.3247	-4.92222	2
ACAD9	-3.20222	ACAD9	-1.0585|-0.4483|-2.0163	-1.02628	0	2.9656|-0.5051|-0.3737	-0.86834	0
ACAT2	3.75084	ACAT2	-1.0276|-0.114|0.115	4.17971	0	0.5|2.2333|-0.8927	2.14808	1
ACO2	-4.00967	ACO2	-0.7556|1.2385|-2.0936	-4.57456	1	4.689|-0.9711|-1.2008	-3.40173	-1
ACSL1	4.88399	ACSL1	-0.7668|3.2264|-0.1748	2.2933	1	0.8087|-0.2582|-1.3123	1.59686	0
ADAM10	3.24233	ADAM10	-1.9633|0.1064|-0.7325	3.14573	-1	0.963|0.5691|-2.2987	1.32812	0
ADCK2	3.02523	ADCK2	-1.9369|1.3817|0.0266	2.31439	-1	-2.6851|-0.3406|-0.1255	2.47052	-1
ADH4	-3.53308	ADH4	1.1423|-0.852|0.408	-2.88626	0	-0.1312|1.1063|-0.2206	-3.58421	0
ADPRHL2	-0.43149	ADPRHL2	-0.8849|1.4237|1.1404	0.186077	0	1.0526|-0.0788|-0.1726	0.0660193	0
AKR7A2	-3.48373	AKR7A2	-0.0011|-0.1576|-1.2208	-2.56261	0	-1.2924|2.0719|0.9794	-2.01223	-1
CARF	-3.48729	ALS2CR8	NA	NA	NA	NA	NA	NA
ALX3	-3.46253	ALX3	0.5719|1.4553|-0.3773	-3.17942	0	0.8247|0.224|2.0256	-0.893751	0
AMD1	-4.14132	AMD1	0.1834|-0.631|-1.2232	-1.69826	0	-1.5108|-0.2922|-0.3807	-2.57283	1
RIPK4	3.06187	ANKRD3	-0.7615|0.5791|-0.864	0.0690639	0	-1.0814|0.6385|-0.215	0.169502	0
AQP9	3.09824	AQP9	-0.8335|-1.1888|1.4957	3.033	0	-0.3935|-0.3098|0.014	2.35646	0
RND3	4.69197	ARHE	1.3369|-0.4516|0.0187	4.01526	0	0.8975|3.5266|-0.6592	5.07959	1
ARL1	-3.57275	ARL1	-1.3649|0.3373|-1.2079	-1.56038	0	0.8865|-2.7224|-0.8501	-3.31513	1
ASB9	4.65733	ASB9	0.306|-1.5717|-1.1546	-3.69037	0	-0.2344|-0.7598|-2.4251	-3.54575	1
ASPA	4.41445	ASPA	NA	NA	NA	NA	NA	NA
ATF1	-3.72702	ATF1	0.849|6.771|0.5075	-2.36044	-1	3.0404|1.5685|4.1722	-3.53674	-3
ATP1A2	-3.16628	ATP1A2	NA	NA	NA	NA	NA	NA
ATP2B2	3.68841	ATP2B2	0.4283|1.1583|1.8449	3.26258	1	2.2305|1.9771|0.2389	3.74196	2
ATP4A	-3.75582	ATP4A	NA	NA	NA	NA	NA	NA
ATP6V1F	3.2647	ATP6V1F	-2.5619|-1.2181|1.6019	2.85473	-1	-6.6167|-1.6221|0.8311	5.16666	-2
ATP8B2	-3.1979	ATP8B2	0.3079|-0.7138|0.1479	-2.91108	0	-0.3212|0.5804|-0.2255	-4.20358	0
B4GALT5	3.92622	B4GALT5	0.3918|0.0808|-0.7342	4.24836	0	0.8944|-0.5578|-2.7664	1.57107	0
BAAT	3.54183	BAAT	NA	NA	NA	NA	NA	NA
BAD	-3.7889	BAD	-0.9376|-1.0164|-1.1453	-1.63949	0	0.0825|-1.1267|-0.4287	-2.84835	0
BAF53A	3.0203	BAF53A	NA	NA	NA	NA	NA	NA
BAG3	-4.46951	BAG3	0.3492|-0.4745|-1.486	-3.8663	0	0.5068|-1.0873|-1.6401	-6.44278	1
BCAT2	3.87726	BCAT2	-0.5371|-1.1575|0.1731	0.434311	0	-1.6093|-0.5096|3.6839	0.796282	0
BCKDHA	-3.65804	BCKDHA	-1.6917|-0.6983|-0.4276	-2.3202	0	-2.1812|-1.263|-3.1753	-3.37186	2
BCL11A	5.29438	BCL11A	-0.3966|1.3914|-0.948	1.77522	0	-0.9859|0.9139|0.035	2.56619	0
BDH1	3.27251	BDH	1.1472|0.0586|1.1767	-2.64265	0	-0.699|0.9058|2.2743	-2.80911	-1
BDP1	4.20825	BDP1	-1.1432|-0.8017|0.6334	5.11174	0	-0.9602|-1.7113|-1.9249	0.803255	0
BID	-1.31104	BID	-0.925|-0.0544|0.4138	-1.17677	0	-0.841|0.1048|0.0249	-0.955162	0
BMP6	-5.35003	BMP6	0.2065|-0.5566|4.5912	-5.04625	-1	2.2448|-0.415|0.6048	-6.60586	-1
BMPR2	3.268	BMPR2	0.5118|0.4894|-1.737	3.02963	-1	0.2275|-0.4089|-1.0924	-0.189237	0
POMP	5.19736	C13ORF12	-0.7279|0.6797|-0.4112	4.12003	0	0.5906|6.5638|0.73	1.85361	1
ABHD17A	-4.74968	C19ORF27	-0.612|2.153|1.2068	-3.43037	-1	0.9277|-1.0768|1.8265	-10.4889	-1
KIF16B	-3.15514	C20ORF23	-0.5295|-1.4306|0.8023	-0.904648	0	0.6552|-0.7906|0.6057	-0.857899	0
CAD	3.32478	CAD	-0.092|-0.0878|-0.4561	3.72384	0	0.0866|-1.6065|-0.8364	1.05569	0
CAND1	-4.27028	CAND1	-2.3266|0.3563|0.8803	-3.97731	1	0.8042|-1.1482|1.5257	-6.94155	-1
CASP8AP2	3.30386	CASP8AP2	0.0806|1.7465|0.3267	2.41134	1	-1.2918|-0.8548|-2.0375	5.79955	-1
CCNL1	-3.09872	CCNL1	-0.5545|-0.914|-2.1921	-2.62472	1	0.6314|-2.4363|-1.4431	-2.92156	2
CD5L	-3.30472	CD5L	NA	NA	NA	NA	NA	NA
CDC14A	-16.2021	CDC14A	-0.5925|-0.4492|-0.5041	-9.48457	0	-0.9419|-0.4358|0.8207	-8.88349	0
CDK11A	-4.67774	CDC2L2	-1.3134|-0.5849|-0.7533	-3.96458	0	-0.2661|-0.3262|-2.5035	-7.42158	1
CDC34	-4.03009	CDC34	1.6921|0.6317|0.2505	-3.40066	0	1.4886|1.6599|1.7182	-5.59288	-2
CDH16	3.53471	CDH16	0.8623|0.4958|1.4183	3.3605	0	0.0026|0.0585|-0.7571	0.6626	0
CDY	-3.30475	CDY	NA	NA	NA	NA	NA	NA
CEPT1	-3.07446	CEPT1	-2.3797|-1.5583|-2.2264	-2.68174	2	-0.3788|-0.4812|-1.7615	-3.6836	1
CGI-63	3.57755	CGI-63	NA	NA	NA	NA	NA	NA
CHRNB2	-4.68412	CHRNB2	-0.0299|0.6701|-0.0744	-0.701019	0	0.5295|2.9664|1.5589	-2.41031	-2
CIB2	-4.02552	CIB2	-0.5355|-0.67|-1.3612	-3.17569	0	-1.6237|-0.5269|-1.4598	-10.2439	1
CLCNKA	-4.53255	CLCNKA	1.6754|1.9511|-2.421	-2.69659	0	-0.9281|-0.3176|-3.1585	-5.95954	1
CLYBL	3.23302	CLYBL	0.8642|1.7683|-2.7692	1.94896	0	0.794|-0.305|-3.395	2.45705	-1
CNOT4	3.1238	CNOT4	0.533|-0.6778|-0.3114	1.46514	0	-1.1928|-0.2517|-0.1862	4.33665	0
CNTNAP1	-3.44605	CNTNAP1	-1.7582|-0.2313|-0.4192	-3.07119	1	0.2954|-1.0495|-2.0494	-4.10664	1
CP	-3.31165	CP	-2.7503|-0.9843|-1.7641	-2.74691	2	-0.7602|-2.0795|-1.0916	-5.95606	1
CPN2	5.36081	CPN2	-0.2529|-0.6705|-0.1501	4.72317	0	-1.3069|-0.414|0.2646	3.85266	0
CPT1C	3.30025	CPT1C	NA	NA	NA	NA	NA	NA
CSNK1D	3.54838	CSNK1D	-0.02|3.0536|2.9893	5.44813	2	-1.4574|-0.7047|0.5853	-2.37373	1
CSNK1E	3.2966	CSNK1E	0.3571|-2.6473|-1.1995	0.853967	0	-1.4391|-1.3725|0.5618	-0.2713	0
CTNNB1	3.52375	CTNNB1	0.6198|-0.5301|-0.4375	1.58695	0	2.2406|1.0747|-0.6636	1.08279	0
CTSC	-5.16068	CTSC	-0.1136|-2.3199|-1.8833	-4.89159	2	-1.0992|-0.3807|-0.8414	-5.65221	0
CYP1B1	3.78835	CYP1B1	0.0356|1.3586|-0.1674	3.69237	0	0.3184|0.4298|0.8668	1.72835	0
CYP2J2	-4.51106	CYP2J2	2.1751|1.648|0.5215	-1.01852	0	2.6275|4.2256|0.9815	-2.70136	-2
CYP4A22	3.10501	CYP4A22	NA	NA	NA	NA	NA	NA
CYP4F11	-3.39465	CYP4F11	NA	NA	NA	NA	NA	NA
DACH1	3.5588	DACH1	NA	NA	NA	NA	NA	NA
DCL-1	-3.78938	DCL-1	NA	NA	NA	NA	NA	NA
DCT	4.26153	DCT	0.9629|0.3494|4.2117	3.59483	1	4.8498|1.8741|1.0698	1.98843	2
DDX19B	-3.05552	DDX19	1.3458|-0.9591|1.6497	-2.19074	0	-1.341|1.8927|0.1267	-4.79029	0
DDX25	3.12168	DDX25	NA	NA	NA	NA	NA	NA
EIF4A3	3.41619	DDX48	-0.6627|-1.4481|-0.7363	3.31644	0	-0.4747|-1.6302|-1.0312	2.31519	-1
DEHAL1	-3.55812	DEHAL1	NA	NA	NA	NA	NA	NA
DNASE1L3	-4.04267	DNASE1L3	0.2769|1.8408|-0.3468	-1.54082	0	0.6665|1.3778|1.2259	-2.72219	0
DYNLL1	4.25813	DNCL1	1.0729|1.2222|3.3799	4.02587	1	0.3456|0.2189|2.133	-0.97172	0
DNMT1	-1.9014	DNMT1	0.31|-1.9555|0.8059	-2.61744	1	0.3197|-0.2751|-0.274	-2.0706	0
DPYSL2	-5.25966	DPYSL2	-1.1807|-0.4297|0.777	-5.55164	0	-0.3085|-0.2647|-1.3405	-4.43757	0
E2F5	3.08038	E2F5	-0.6186|-0.6197|0.1896	2.4592	0	0.1866|-0.0601|-2.0198	2.05586	-1
EIF3A	-6.83914	EIF3S10	-3.3728|-4.7493|-3.412	-5.86287	3	-2.1269|-2.6071|-3.1499	-6.34629	3
EIF3C	-3.25941	EIF3S8	NA	NA	NA	NA	NA	NA
ELF4	4.71124	ELF4	-0.5792|1.1383|1.2574	2.70099	0	2.069|2.5175|0.6609	2.62758	2
ELOVL6	3.38175	ELOVL6	0.9393|1.6534|0.1573	2.34548	0	-0.1212|1.2525|1.8059	2.58067	1
ENTPD5	5.09068	ENTPD5	-0.4881|0.5774|-1.7877	4.5117	-1	-1.3042|0.5908|0.0129	9.69768	0
EPRS	0.425714	EPRS	1.1856|-1.3476|-0.3599	-0.114354	0	0.0477|-1.6908|-0.3418	-0.924691	0
EREG	-5.48614	EREG	-0.2544|-0.1881|-1.1343	-4.87647	0	0.6999|2.0083|-2.9229	-8.94764	0
ERF	-4.03826	ERF	-0.2365|0.5473|-0.5988	-0.768682	0	-3.1633|-1.0819|-2.4379	-0.213099	0
ETV5	7.41592	ETV5	-0.1728|0.9523|1.0568	3.21367	0	1.408|-1.987|-0.9157	3.88342	-1
EWSR1	3.23651	EWSR1	-0.7574|-0.3786|-0.3172	2.89521	0	0.3055|1.0529|0.0229	2.93552	0
EXT2	3.45762	EXT2	-0.4101|-1.0717|-0.4686	4.09618	0	-1.1295|0.7456|-2.1584	0.517431	0
FADS2	-3.27102	FADS2	1.6314|-0.9762|0.0023	-3.34768	0	0.8718|-0.7901|0.1173	-2.51658	0
FADS3	4.85632	FADS3	-2.1423|2.7648|-0.3197	1.57827	0	-1.4871|-1.056|1.1766	2.30294	0
FBXO38	-3.37683	FBXO38	-0.0899|-1.0995|0.4217	-3.73378	0	0.2075|0.0827|-0.3354	-4.13231	0
FBXW12	4.48947	FBXW12	-2.3227|-3.2049|-1.8165	3.71274	-3	-2.1769|-1.8354|-0.8619	6.00499	-2
FBXW5	3.20644	FBXW5	0.3335|-3.0693|0.4059	3.43041	-1	-2.6271|0.4103|-1.1984	1.32261	0
FGL2	3.15452	FGL2	NA	NA	NA	NA	NA	NA
FKBP11	3.00186	FKBP11	-0.0656|0.8705|-0.3905	3.09702	0	-0.606|-1.2828|-0.6886	0.563345	0
FKBP4	3.03599	FKBP4	-0.906|-1.6005|4.8712	1.36891	0	-0.5535|4.8735|-3.3548	0.524182	0
FLJ11126	-3.62635	FLJ11126	NA	NA	NA	NA	NA	NA
FLJ21963	4.14111	FLJ21963	NA	NA	NA	NA	NA	NA
FLJ22578	-6.0956	FLJ22578	NA	NA	NA	NA	NA	NA
FLJ37451	-3.81082	FLJ37451	NA	NA	NA	NA	NA	NA
FLJ39501	3.13013	FLJ39501	NA	NA	NA	NA	NA	NA
FOLR2	-7.32491	FOLR2	-0.5738|1.1581|-0.9119	-7.6552	0	-0.7511|1.903|-1.2151	-5.42348	-1
FOSL2	-4.44889	FOSL2	-0.7841|0.4638|-1.5036	-3.74497	0	-2.11|-0.285|1.6024	-3.1123	0
FOXE3	3.68514	FOXE3	NA	NA	NA	NA	NA	NA
FOXI1	-3.58373	FOXI1	NA	NA	NA	NA	NA	NA
FOXP1	4.1709	FOXP1	NA	NA	NA	NA	NA	NA
FXYD4	-3.04527	FXYD4	NA	NA	NA	NA	NA	NA
XRCC6	-3.66249	G22P1	0.7605|-1.3541|-2.3706	-2.68176	1	2.9061|-0.66|-1.8794	-5.048	0
G6PC	3.03364	G6PC	-1.1514|0.8507|0.2002	3.30582	0	-0.4306|0.0875|1.031	3.07807	0
GABARAPL2	-4.22932	GABARAPL2	0.5828|-0.3096|-0.2679	-4.14032	0	0.3415|-0.1419|2.7046	-7.08675	-1
GABRG2	3.58503	GABRG2	NA	NA	NA	NA	NA	NA
GBP2	-6.8379	GBP2	-0.3903|-0.954|-1.6371	-4.06127	0	-0.9538|-0.7508|-0.7316	-2.8826	0
GCK	3.14458	GCK	-0.2029|0.389|-1.7812	3.87228	-1	0.2597|-0.5636|-0.5583	0.933845	0
GJC2	-1.75897	GJA12	0.1491|-0.1401|-2.5274	-2.40466	1	-0.7625|0.0258|-0.6188	-1.47413	0
GJB6	4.42694	GJB6	NA	NA	NA	NA	NA	NA
GLRX2	-4.13617	GLRX2	-1.2501|0.59|-1.7458	-3.4603	1	-5.072|-0.2927|2.5721	-4.32992	0
GLS2	3.1957	GLS2	NA	NA	NA	NA	NA	NA
GNAI2	3.54322	GNAI2	2.1499|-0.4709|0.8477	3.46916	1	0.7699|0.4572|-0.0776	2.98001	0
GNPDA1	7.37219	GNPDA1	-0.7262|1.3863|0.062	7.23791	0	-1.158|0.3115|0.1469	4.92507	0
GOT1	3.90098	GOT1	4.6744|0.3583|1.2827	-3.57382	-1	-1.6844|0.2149|1.5456	-13.7624	0
GPR22	2.63083	GPR22	0.4839|-0.8304|-0.3628	-2.25267	0	-0.0215|0.4981|-0.7499	-2.34817	0
GPX2	7.27172	GPX2	0.158|-0.1688|0.9314	6.02676	0	0.5847|-0.7599|-0.7618	9.33344	0
GPX6	4.32995	GPX6	1.0412|2.0529|-0.1701	2.34609	1	1.3102|0.6437|0.9578	3.22308	1
GRIN2B	-5.66283	GRIN2B	-0.1126|-0.3405|-1.7703	-2.24618	1	-0.1508|-0.5603|-1.1575	-1.32269	0
GSR	-3.61929	GSR	-1.0442|-2.8644|-0.4285	-1.14224	0	-3.1344|-1.1967|-4.3602	-1.13548	0
GSTK1	5.66306	GSTK1	0.3429|2.4228|-0.5916	3.36648	1	0.5304|-0.8852|-1.7168	6.16933	-1
GSTO1	1.91344	GSTO1	-0.9662|0.1444|-1.1488	2.20274	0	-0.8743|-1.4587|-0.3623	-2.30215	0
GTF2B	-3.19219	GTF2B	0.2792|-0.0968|0.6958	-0.707095	0	-1.9258|0.368|1.6405	-0.819521	0
GUCY1A2	4.02625	GUCY1A2	-1.2553|-1.1516|1.0856	2.55471	0	-1.0006|-2.364|1.8028	5.41631	0
HAND1	3.25584	HAND1	-0.6189|2.5603|1.4124	3.19076	1	-1.0461|0.832|-0.68	2.69866	0
RSF1	-3.22025	HBXAP	-3.2119|-0.1564|-0.9231	-2.74763	1	-0.4096|0.3215|1.2725	-2.15871	0
HCNGP	-4.95897	HCNGP	NA	NA	NA	NA	NA	NA
HDAC5	-3.41887	HDAC5	-0.556|-0.1947|-0.6075	-3.29764	0	-1.7953|-0.7162|-0.7095	-5.32652	1
HDAC9	-5.82287	HDAC9	-1.0272|1.6387|2.4485	-3.50273	-1	0.3076|0.4978|-0.0184	-4.81092	0
HECTD2	6.06512	HECTD2	1.5197|-2.0314|-0.1383	6.79029	-1	-0.3816|0.5668|-1.6278	2.60088	-1
HECW1	3.15523	HECW1	-0.4056|1.0435|0.561	3.2582	0	0.3932|-0.8999|0.6151	3.38571	0
HGD	-3.66792	HGD	NA	NA	NA	NA	NA	NA
HK2	-2.66391	HK2	-0.1869|0.499|-2.6762	-2.35568	1	-3.0968|-2.1733|-1.3392	-3.12812	2
HK3	3.57965	HK3	-1.3103|0.8118|2.2053	2.78024	1	3.2978|-0.9971|2.9029	0.371805	0
HLA-DMA	-3.12579	HLA-DMA	0.1493|0.1838|0.3778	-0.937449	0	2.2166|-0.1747|-2.3516	-4.92266	0
HLA-E	5.32068	HLA-E	-1.1712|-0.1242|0.6938	2.68987	0	-1.1443|-0.3078|1.7119	5.83078	1
HS3ST1	-3.6172	HS3ST1	0.1191|-2.9086|-1.1967	-3.82614	1	-1.1483|1.9031|-2.1484	-2.30616	0
HS3ST5	5.61312	HS3ST5	1.1084|1.2573|1.3411	5.84895	0	-0.8199|-0.9725|-0.1479	0.022361	0
HSD17B3	-2.88806	HSD17B3	-0.538|0.7224|-0.6607	-2.75186	0	-0.8001|-0.6858|-0.3222	-2.62082	0
HTRA1	-3.1778	HTRA1	-1.0403|1.1057|-0.4201	-3.23183	0	0.8708|-0.6289|-1.4198	-2.45443	1
ICT1	-7.52571	ICT1	1.5733|0.6355|0.4827	-8.38283	0	1.4205|0.3773|1.0279	-6.62245	0
IL10RA	-4.45396	IL10RA	-0.8832|-0.7691|-1.663	-4.01923	0	-0.0886|-1.0647|-1.0135	-4.91333	0
INSM1	8.05977	INSM1	-0.0114|-0.1645|5.6701	6.15205	1	1.1929|0.7978|0.2844	1.9094	0
IRF9	-5.02295	ISGF3G	-0.6279|-0.4755|0.4309	-4.35704	0	-1.0681|-1.558|-0.5908	-6.31249	1
ISL2	3.40512	ISL2	-0.2657|-0.896|-0.0403	3.32232	0	-1.1058|0.6252|-0.2231	1.77918	0
ITGB4	-3.12267	ITGB4	3.1037|2.195|-0.7385	-0.641131	0	-0.1845|-1.4353|1.3786	-1.05258	0
ITGB7	-3.32236	ITGB7	-0.8551|0.5502|-0.229	-0.913586	0	1.1352|-0.6977|-0.0722	-1.03277	0
JAG1	-3.44454	JAG1	2.0636|0.2321|-0.3264	-0.851162	0	0.6628|0.3601|-1.4473	-1.0876	0
KCNC1	3.61072	KCNC1	-0.4612|-0.1075|1.148	3.08278	0	1.6492|-0.3235|-0.2816	4.84667	1
KCNC3	-6.33279	KCNC3	4.7698|0.1529|-0.4458	-1.59579	0	-0.4034|-1.7468|0.1102	-1.18635	0
KCNE2	4.41638	KCNE2	1.7749|3.6419|0.2099	3.05516	2	0.5253|2.0214|3.0197	2.67635	2
KCNIP2	3.61053	KCNIP2	-0.1992|0.3206|1.8692	1.97048	0	-0.5856|6.0057|-0.6552	-0.0576166	0
KCNJ8	-3.10441	KCNJ8	1.2758|4.0721|-0.2543	-1.07678	0	0.2428|-0.5875|-2.499	-1.83098	1
KCNK1	3.54238	KCNK1	0.5847|-0.4795|1.8686	2.09608	1	-0.8458|0.6744|0.3484	-1.13888	0
KCNK9	3.00082	KCNK9	0.3113|-1.1411|0.347	1.71283	0	0.7089|-1.122|-0.0345	-0.108624	0
KCNQ2	-3.03997	KCNQ2	-0.0372|-0.3259|-1.831	-2.66771	1	-0.474|-0.5025|0.369	-4.08402	0
KCNS1	-4.04583	KCNS1	0.1797|-0.542|-0.0623	-1.15035	0	0.231|1.3147|2.4709	-3.60871	-1
KCTD7	3.11397	KCTD7	NA	NA	NA	NA	NA	NA
KIAA0644	-3.04786	KIAA0644	NA	NA	NA	NA	NA	NA
G2E3	-4.32498	KIAA1333	0.025|1.7224|-0.6171	-4.86181	-1	-1.3817|-1.7125|2.5755	0.291147	0
KIAA1724	3.38835	KIAA1724	NA	NA	NA	NA	NA	NA
KIF11	8.48656	KIF11	1.3624|-0.1576|1.7936	4.19842	1	-0.1508|-2.2786|-1.7686	1.63336	0
KIF22	4.19391	KIF22	0.0466|0.7696|-1.2956	5.06554	0	-2.0227|0.957|1.6333	2.92836	0
KIFC3	3.61609	KIFC3	-0.1441|-0.5311|0.3349	3.35006	0	1.173|1.2795|0.327	3.8417	0
KLK5	-6.65528	KLK5	0.4912|2.8298|-1.1286	-6.42878	-1	-1.0842|0.2613|-1.0754	-5.61788	0
KLRG1	3.58902	KLRG1	-0.3204|-1.0282|-0.2447	3.05373	0	0.8342|0.1228|0.2092	3.61224	0
KRT8	-3.49429	KRT8	-1.4457|-0.1024|-0.6889	-1.65405	0	-3.1312|-0.9247|0.4613	-12.0418	1
KSR2	3.34894	KSR2	NA	NA	NA	NA	NA	NA
LAMB3	7.37322	LAMB3	-0.5216|1.3127|-0.4865	4.93621	0	0.7508|-0.6486|-0.9656	8.76791	0
LCK	4.90428	LCK	1.5778|-0.7427|-0.1861	5.03062	0	-0.7042|2.2268|0.375	3.10026	1
LDHAL6B	-3.4953	LDHAL6B	-0.4353|0.832|-0.5409	-3.18422	0	0.1226|-1.0928|0.4697	-6.19266	0
P3H3	3.37627	LEPREL2	NA	NA	NA	NA	NA	NA
LGR6	3.28981	LGR6	1.0896|0.0221|-0.2549	2.5737	0	0.4403|0.9193|-0.2996	2.80317	0
LIPE	-5.24047	LIPE	-0.6899|-0.3141|-2.5	-5.28333	1	1.2674|0.0251|-4.0315	-3.62591	1
LNX2	4.75638	LNX2	-0.145|0.629|0.6586	2.93432	0	-2.018|0.3133|-0.6462	5.30507	-1
LOC196346	4.41439	LOC196346	NA	NA	NA	NA	NA	NA
LOC51136	-3.2226	LOC51136	NA	NA	NA	NA	NA	NA
LOC643834	3.51597	LOC643834	NA	NA	NA	NA	NA	NA
LOXL3	-3.59959	LOXL3	-1.5571|2.8842|1.4674	-2.68681	-1	-1.1711|3.2566|0.0477	-4.87003	-1
LRAT	-3.06936	LRAT	NA	NA	NA	NA	NA	NA
ENTPD4	3.55545	LYSAL1	-1.9877|-0.6699|-1.2871	-0.142916	0	-0.0344|-0.6991|-0.308	0.310732	0
LYZL6	3.37649	LYZL6	-0.1831|0.4351|2.1254	3.09779	1	-0.226|0.4508|-0.8085	0.210787	0
MAGED1	-3.85442	MAGED1	-4e-04|-3.5495|0.4479	-3.68501	1	-0.4638|-4.0096|2.9521	-3.74004	0
MAP2K4	3.35484	MAP2K4	-1.9401|-0.9648|1.1827	3.2151	-1	-0.1428|-0.335|-0.2478	1.56433	0
MAPKAPK3	3.39167	MAPKAPK3	-2.6346|0.8472|-0.8384	3.82002	-1	-0.1325|0.9873|-1.3717	-0.635732	0
MARK4	1.56882	MARK4	-0.2045|-0.1335|0.7345	1.17047	0	-0.0433|0.3623|-1.1079	-0.875044	0
MBD4	-3.24449	MBD4	0.1551|1.9734|-1.7392	-3.02239	0	0.0127|0.2962|-0.4208	-3.16399	0
MCM3	3.43034	MCM3	0.0689|0.7804|-1.9069	3.23268	-1	-0.3787|-0.3123|-4.7508	1.97796	-1
MEN1	4.4401	MEN1	-0.1398|0.0806|1.915	3.2618	1	5.6887|4.9203|0.2341	3.30972	2
MFNG	3.15128	MFNG	-1.9617|-1.6323|0.145	2.97305	-1	-0.6024|0.3802|1.3034	0.472044	0
MGC5352	2.29996	MGC5352	NA	NA	NA	NA	NA	NA
MPP5	4.1358	MPP5	0.8047|1.3078|0.5977	3.87894	0	0.6777|3.418|6.7704	3.27732	2
MYBL2	-3.42977	MYBL2	0.1601|-0.3375|1.3896	-1.05311	0	-1.3694|-2.2735|-2.1817	-5.58965	3
NDUFA6	4.47294	NDUFA6	0.8175|2.2112|1.3983	2.7415	1	0.4293|1.511|-0.4121	0.761367	0
NDUFA8	3.45937	NDUFA8	0.5607|-1.3924|0.9137	2.08284	0	0.1623|-1.4333|-1.8523	2.44544	-2
NDUFS1	3.34366	NDUFS1	1.084|3.3474|-0.7344	3.07751	1	1.2999|-1.0135|0.0623	3.20431	0
NDUFS5	3.30957	NDUFS5	-0.8858|2.4352|1.7667	3.18457	2	-0.1687|0.7594|-1.4831	5.5788	-1
NEURL1	3.3426	NEURL	1.2333|-1.1638|1.8043	0.873708	0	-1.364|-1.3069|-0.2036	1.20678	0
NF1	-5.67029	NF1	-0.753|0.8367|-2.318	-1.00754	0	0.0491|0.5976|-0.6165	-1.42047	0
NFE2L1	3.66589	NFE2L1	0.384|0.5614|-0.2946	4.25745	0	1.4877|0.4358|1.5132	2.10666	1
NFIC	-5.12574	NFIC	1.7056|1.5233|-1.0743	-3.44395	-1	0.535|2.0469|-0.9975	-6.05652	-1
NFKBIB	-5.43888	NFKBIB	-0.3054|-1.3794|0.9442	-2.09775	0	-1.5739|-0.8617|0.3628	-3.03008	1
NOX1	-3.5704	NOX1	-2.2201|-0.767|0.6485	-0.926302	0	0.6915|-1.709|-0.2126	-1.98788	1
NPTXR	3.38774	NPTXR	3.1097|1.6853|-1.4642	3.87508	1	-0.671|0.8512|-1.4831	-0.956254	0
NR5A1	-3.45473	NR5A1	NA	NA	NA	NA	NA	NA
NUDT9	-6.34483	NUDT9	1.5711|-0.5617|-1.3532	-6.34006	0	0.3775|-0.764|0.199	-6.84362	0
NUP62	3.51483	NUP62	3.8983|1.159|-0.068	3.74932	1	1.3391|-0.1336|-0.3655	1.44457	0
OGT	-4.10193	OGT	-0.2786|-0.7761|1.5898	-3.30148	0	-0.1343|-0.226|0.5191	-3.26023	0
P101-PI3K	-3.14476	P101-PI3K	NA	NA	NA	NA	NA	NA
PAIP2	3.30124	PAIP2	-1.1177|-0.7804|-3.1124	1.76286	0	0.079|-1.6687|-1.4325	1.9982	-2
REG3A	5.79829	PAP	NA	NA	NA	NA	NA	NA
PARK2	-4.50984	PARK2	NA	NA	NA	NA	NA	NA
PGLS	3.05102	PGLS	-0.7794|-0.502|0.2935	2.73887	0	-0.6034|-1.9341|0.7164	1.65197	0
PINK1	-8.96464	PINK1	NA	NA	NA	NA	NA	NA
PIP5K1A	3.56926	PIP5K1A	-0.5887|-0.9427|-0.094	3.97757	0	0.5742|0.1842|-1.0091	0.0686298	0
PLA2G12A	-3.70862	PLA2G12A	0.7045|-0.7234|0.2001	-3.40738	0	-0.0072|4.1089|0.2552	-2.43514	-1
PLAA	4.69337	PLAA	-1.4007|-1.2143|-0.4068	2.62098	0	-1.2744|-1.9041|-2.4864	-0.587853	0
PLK1	3.63075	PLK1	3.2737|0.2062|-0.6321	3.85939	1	-0.9287|-0.375|1.9564	-0.734633	0
PNLIPRP1	-4.86522	PNLIPRP1	0.6204|-0.0792|-1.4958	-1.61597	0	0.1461|1.1201|-0.839	-3.03832	0
POFUT1	3.40332	POFUT1	-0.6154|-0.644|0.2609	1.14757	0	-0.462|-0.2579|-0.6201	0.555021	0
POLR2J	4.88244	POLR2J	-0.1286|1.5659|1.2085	4.86733	0	2.2996|-0.2573|2.246	5.8104	2
PON1	-5.06335	PON1	0.0804|0.39|1.4182	-4.80715	0	-0.4104|-0.7583|0.0731	-4.96803	0
PPARG	3.89579	PPARG	0.0538|0.5065|1.9002	3.15371	1	1.4325|0.7967|0.3679	4.67187	0
PPP1CC	3.49009	PPP1CC	-0.7818|0.3508|-2.1019	4.22166	-1	-0.8688|-2.5667|-0.2025	1.50677	0
PPP2R5A	-10.2603	PPP2R5A	-1.5788|0.4453|-0.2275	-10.6936	0	-0.1482|0.0846|-3.2386	-6.09767	1
PRDM14	3.68918	PRDM14	0.8112|0.3018|0.3119	3.72723	0	2.4122|3.815|0.2755	-0.0460555	0
PRDM4	-4.29348	PRDM4	-0.4846|2.4825|0.3352	-4.33362	-1	1.3179|-0.5902|2.3189	-3.77511	-1
PRDX3	-4.63567	PRDX3	0.2926|-0.0428|-0.1565	-4.48461	0	0.7946|-0.5999|-0.6624	-6.98594	0
PRKAG3	4.43266	PRKAG3	NA	NA	NA	NA	NA	NA
PRPF19	-4.50572	PRPF19	-3.2911|-4.1209|-0.8893	-3.0975	2	-2.5453|-2.5004|-1.2088	-10.9615	2
PRSS8	5.03125	PRSS8	-0.3383|-0.2219|-0.5559	4.5274	0	0.3984|-0.9797|-0.1532	6.75424	0
PSMC4	3.24142	PSMC4	0.5924|0.953|-0.523	2.51817	0	0.8763|1.4274|1.6553	4.97014	2
PSMC5	5.13661	PSMC5	-0.5525|0.1263|0.037	3.05005	0	2.4848|8.3427|1.2271	11.9397	2
PSMC6	4.46181	PSMC6	-0.4108|1.1464|2.0997	2.21986	1	2.6611|2.0027|0.0085	3.12649	2
PTCH1	-3.34078	PTCH	-0.8818|0.9373|-2.7491	-2.72997	1	-0.4873|2.9739|-1.5356	-2.79602	0
PTGDS	3.60055	PTGDS	0.8195|0.3998|0.7563	2.38046	0	1.7386|-0.026|0.1742	3.11502	1
PTGIS	-4.0219	PTGIS	NA	NA	NA	NA	NA	NA
PTPRU	-5.50108	PTPRU	-0.5463|-1.3845|-0.8844	-5.9345	0	-1.2791|0.1718|-1.7532	-3.68673	1
RAB33B	4.07854	RAB33B	0.0438|1.2268|-1.2535	3.96286	0	0.611|2.1688|-2.7914	3.31186	0
RAB3B	3.26236	RAB3B	1.1115|-0.348|1.7377	2.41059	1	-1.0693|-0.4949|-1.0515	1.98078	0
RAB3D	-1.02919	RAB3D	-3.0837|-0.0939|0.0549	-0.527373	0	-0.839|-0.5778|-1.5295	-1.19029	0
RAC2	-3.54273	RAC2	-1.6507|-1.3479|1.8546	-3.07653	-1	-0.6514|-1.2155|-2.3909	-5.25827	1
RAD51	5.74082	RAD51	1.9649|-0.1337|4.1415	5.81316	2	-1.8084|-1.8254|-0.361	-0.963049	0
RAG1	3.08781	RAG1	NA	NA	NA	NA	NA	NA
RAP2C	6.06194	RAP2C	-0.1297|1.0569|0.4234	3.57202	0	0.426|-0.6363|2.4394	5.80304	1
RARA	4.77586	RARA	-1.6912|0.3463|0.3893	5.02689	0	1.9881|-1.3289|0.8017	1.03144	0
RASL12	-4.24942	RASL12	NA	NA	NA	NA	NA	NA
RBBP9	-3.34292	RBBP9	0.5233|-0.291|-1.6022	-3.72077	0	-0.3336|-1.326|-0.4184	-2.68394	1
RECQL4	-3.36389	RECQL4	1.4156|0.1142|-0.7807	-0.69202	0	-1.4565|-0.7992|-0.5337	-2.73281	1
TRIM27	-5.91058	RFP	2.1122|-0.1849|1.04	-4.83147	-1	0.1752|0.9895|1.1765	-5.43551	0
RFPL4B	-4.1696	RFPL4B	-0.3925|1.5144|0.7501	-3.38025	0	-1.4907|-0.4359|-0.8217	-3.84572	1
RGS19	-3.24891	RGS19	-0.8688|3.6816|0.4746	-1.79173	0	0.6845|0.7414|-0.4565	-2.17621	0
RHEB	-3.13769	RHEB	0.0036|0.5593|-0.2519	-1.56786	0	0.7591|-0.8073|-0.9904	-2.49865	0
RNASE3	-5.05464	RNASE3	1.6564|-1.2123|0.3275	-0.772207	0	0.451|-1.6815|-0.1132	-0.620412	0
RNF113B	-6.06116	RNF113B	-1.2747|0.4991|-0.4125	-4.27309	0	-1.848|-0.8802|-0.1791	-7.33157	1
RNF126	-4.54033	RNF126	-2.1067|1.3035|-0.7404	-5.11021	1	-1.7561|0.774|-0.8771	-3.20927	1
RNF165	3.25683	RNF165	-0.6028|0.2218|-0.0149	1.46913	0	0.6101|1.9403|-1.0922	1.30915	0
RNF208	-6.47259	RNF208	-0.8483|-0.0983|0.7086	-4.25154	0	-0.7351|-0.4299|-0.6724	-8.65265	0
RPL4	5.44533	RPL4	2.8549|4.0767|0.0053	4.08499	2	-0.781|-4.0674|1.8713	-0.790943	0
RPP14	3.81647	RPP14	1.0432|-0.7272|-0.212	2.74768	0	1.29|-0.3311|3.0538	4.25058	1
RPS2	3.76793	RPS2	1.27|2.654|0.6014	4.18526	1	3.5744|1.3122|-0.2941	-0.878484	0
RPS6KL1	3.0056	RPS6KL1	NA	NA	NA	NA	NA	NA
RRM2	8.00241	RRM2	3.9845|-0.4277|1.4434	8.85791	1	-0.5116|-3.5235|-4.1386	-1.93396	2
SALL1	3.57309	SALL1	1.1091|-0.0298|-0.4579	3.21775	0	0.6438|-0.7404|1.6473	4.53228	1
SAP18	-6.36451	SAP18	-0.5787|-1.0139|0.64	-6.05999	0	-1.4995|-1.2749|-2.6743	-6.32209	1
SDR-O	4.36494	SDR-O	NA	NA	NA	NA	NA	NA
SEC14L1	4.03048	SEC14L1	0.5165|0.2816|0.0041	3.78451	0	3.0117|9.4441|0.9136	1.50362	0
SRSF2	3.28955	SFRS2	0.5795|1.0806|2.5355	2.69613	1	1.6324|-1.3511|-0.3082	2.45801	0
SFXN2	-3.08694	SFXN2	1.6869|2.7929|-0.945	-1.36995	0	-1.0144|-0.6998|0.8419	-2.46417	0
SH3GL2	3.05595	SH3GL2	NA	NA	NA	NA	NA	NA
SHMT1	-4.2158	SHMT1	-0.3579|1.6193|2.0531	-1.79144	0	0.0373|4.8427|1.8613	-1.13486	0
SIN3A	3.3928	SIN3A	3.7967|0.3896|-0.2812	2.5369	1	0.0043|2.2031|1.7394	3.00275	2
SNW1	-7.59442	SKIIP	-3.0017|-1.051|-2.9117	-6.74459	2	-3.5526|-2.4742|-8.0829	-12.2415	3
SKIL	3.55664	SKIL	-2.4711|-0.7127|0.7882	2.0366	-1	-0.81|-0.5464|2.4315	4.03175	1
SLC12A4	3.39268	SLC12A4	0.4057|-0.4886|-0.1316	3.24478	0	0.0175|-0.0928|1.008	1.31376	0
SLC18A1	3.14049	SLC18A1	NA	NA	NA	NA	NA	NA
SLC22A3	-2.81575	SLC22A3	0.9276|-0.5863|-1.1247	-2.91945	0	-1.3582|-0.0599|-0.6785	-2.59255	0
SLC30A4	-3.29749	SLC30A4	-4.3659|-0.6117|-0.0218	-2.93828	1	-5.9489|0.2867|0.781	-5.6713	1
SLC31A1	3.91179	SLC31A1	-1.324|3.5878|1.6955	2.12294	1	5.0099|-0.924|2.0087	1.11358	0
SLC37A4	-6.32622	SLC37A4	-0.9721|1.9709|1.1396	-2.6118	-1	1.7075|3.5327|-0.9761	-5.42802	-2
SLC6A20	-3.76427	SLC6A20	1.123|0.3249|-0.2645	-4.10267	0	2.201|-0.0555|-0.1519	-4.00209	-1
SLC9A2	3.42399	SLC9A2	NA	NA	NA	NA	NA	NA
SMC4	-3.20616	SMC4L1	0.6095|1.4012|-1.223	-2.87318	0	-0.6499|-1.5264|0.0569	-4.65412	1
SMURF1	3.18541	SMURF1	0.0817|0.7783|0.1366	3.07117	0	-0.1234|2.1009|1.1001	-0.749447	0
SP1	5.93327	SP1	2.7038|0.6343|0.7202	5.66698	1	3.0325|-0.0887|0.4769	6.32852	1
SPHK2	-1.55054	SPHK2	-1.7198|-0.9194|0.1885	-1.73789	0	0.2694|-0.1555|-1.5984	-0.613476	0
SPTBN1	1.29763	SPTBN1	1.0204|-0.5995|-0.6346	-1.30549	0	0.8883|1.1908|-0.2417	-1.20095	0
SRM	4.52886	SRM	-0.2909|0.4692|-0.6903	3.94764	0	-2.2251|2.6722|-0.0712	5.90607	0
TRIM21	-4.07914	SSA1	0.5556|0.5272|-0.3378	-3.57599	0	0.0232|-0.3846|1.8946	-1.07493	0
HSPA13	-3.26476	STCH	-0.7872|1.1475|-2.2423	-3.03587	1	-1.03|-0.4377|-1.7575	-3.01091	1
STK16	3.33934	STK16	-0.0723|-0.5707|0.2984	2.86428	0	0.2331|-0.5991|0.7654	5.12739	0
BRSK2	3.59363	STK29	-1.122|-0.7094|1.5922	2.33774	0	-0.3637|-0.8847|1.6216	4.47347	1
SUPT6H	3.59557	SUPT6H	-0.9375|-0.4472|-0.4384	4.05023	0	-2.5939|-2.7342|-1.5424	0.947184	0
SYVN1	-3.18863	SYVN1	0.3818|-0.5402|0.9741	-2.83884	0	-1.1716|0.778|-0.5076	-5.18386	0
T	-4.34651	T	0.3104|-0.3022|0.4627	-3.37253	0	1.7005|-1.2665|-1.1047	-10.5834	-1
TAF7	-6.44368	TAF7	-1.1294|0.4449|0.5202	-6.59173	0	0.0733|-1.0833|0.7278	-4.92428	0
TBK1	2.53035	TBK1	0.4725|-1.0575|-0.2066	3.21139	0	0.2451|-0.7898|-0.3581	-0.0138854	0
TCEA1	4.84492	TCEA1	-0.5786|0.1737|1.5159	3.97034	0	-0.2658|-0.1412|1.5128	7.58028	1
TCEAL1	3.14838	TCEAL1	-0.3365|-0.2543|0.906	3.73655	0	-2.1171|0.1224|-0.9717	-0.36343	0
TCF7L1	3.99425	TCF7L1	-0.0437|0.2014|-1.6225	-3.66593	0	0.824|-0.5773|-0.5065	-4.54334	0
MLX	-5.7085	TCFL4	1.3051|-0.4732|0.4645	-5.71778	0	-1.3233|0.2402|0.6286	-4.77891	0
TFAP2D	8.07809	TFAP2BL1	-0.1839|1.1886|0.0245	7.08953	0	0.0688|0.7584|-0.4087	12.2256	0
TG	-3.16211	TG	-1.2739|1.5603|-1.3384	-2.63606	0	-0.7619|-0.2579|-2.1615	-3.7952	1
TGFBR2	-4.07078	TGFBR2	0.1691|0.669|-0.0191	-3.12359	0	1.1595|-1.1881|-1.2421	-4.87723	0
TGFBRAP1	4.17293	TGFBRAP1	-1.61|0.0488|0.9917	2.56318	0	2.3177|-1.5231|0.5562	1.16274	0
TLE4	-3.63937	TLE4	-0.9868|-1.3865|0.5816	-3.45881	0	0.3117|-2.3376|-5.2749	-3.99646	2
TMF1	-5.24417	TMF1	-0.4288|-1.387|-0.1222	-1.6381	0	-0.0832|0.1088|-0.3865	-2.77124	0
TMX2	4.23815	TMX2	NA	NA	NA	NA	NA	NA
TNF	-3.02749	TNF	-0.5901|-0.3138|-0.0489	-2.62343	0	-1.2921|0.5878|-0.2582	-3.47759	0
TNFRSF14	-3.22766	TNFRSF14	0.3421|-0.2816|0.5549	-2.92442	0	-0.0141|0.2657|-0.2376	-2.52959	0
TNK1	-3.10147	TNK1	0.6345|-3.7326|0.2152	-2.17268	1	0.1291|-0.4983|-0.654	-3.03914	0
TNK2	3.58899	TNK2	0.6516|1.3692|2.4178	0.600671	0	-1.8161|-0.4824|-2.3565	-0.134633	0
TOP1	-4.47648	TOP1	0.8195|-0.37|-0.8644	-3.87064	0	0.6444|-0.7925|-1.1411	-0.98084	0
TPM4	4.06961	TPM4	-1.5406|0.2295|0.5972	4.0278	0	-2.8474|-0.779|-0.5001	2.88863	-1
TREH	3.39637	TREH	NA	NA	NA	NA	NA	NA
TRIB3	7.25688	TRIB3	-0.4628|-0.6295|-0.0365	8.00422	0	-0.2295|0.2599|1.4386	1.73806	0
TRIM11	-3.70201	TRIM11	-0.6806|0.2918|-1.0185	-2.76421	0	-0.1862|-0.6687|-1.5613	-3.0232	1
TRIM39	3.06562	TRIM39	NA	NA	NA	NA	NA	NA
TRIM60	-3.96235	TRIM60	NA	NA	NA	NA	NA	NA
TRIM6-TRIM34	-3.3462	TRIM6-TRIM34	NA	NA	NA	NA	NA	NA
TRPC3	-3.48151	TRPC3	NA	NA	NA	NA	NA	NA
TRPM8	-4.17466	TRPM8	NA	NA	NA	NA	NA	NA
TRPS1	3.82805	TRPS1	0.1181|1.1786|0.6708	3.80913	0	-0.6353|-0.5718|1.7961	3.57753	1
TTBK1	-3.52857	TTBK1	-2.5837|-3.5923|-1.8062	-3.1376	3	-1.9089|-2.4794|-1.2469	-2.91135	2
TUBB7P	4.50495	TUBB4Q	2.1476|0.2558|-2.523	3.75194	0	0.6117|-0.3724|-0.1527	3.67409	0
GLRX3	-3.102	TXNL2	-0.5236|-1.5864|0.6871	-2.2623	0	-1.5433|-1.0675|0.2019	-2.64334	1
UBA1	3.93132	UBA1	-1.1413|-1.0316|1.5991	4.11306	0	0.0901|1.4821|1.6353	-0.102295	0
UBA7	3.4774	UBA7	NA	NA	NA	NA	NA	NA
UBE2E1	4.44643	UBE2E1	5.2502|-0.5657|0.4006	4.43841	1	-1.3145|-0.0062|5.296	1.59601	0
UBE2J2	-3.44744	UBE2J2	-0.2028|-1.8055|-2.3912	-2.66479	2	-0.1018|-2.605|-2.1994	-5.19849	2
UBE2L6	4.5347	UBE2L6	0.2388|-0.6168|1.9312	3.94976	1	1.4093|-0.9313|8.2693	3.35021	1
UBE2N	-4.07313	UBE2N	-1.7624|-0.5336|-2.4129	-3.92211	2	-2.029|-1.4215|-2.1411	-2.49562	2
UBE2S	3.69661	UBE2S	0.4571|-1.1847|-0.1562	3.78935	0	-0.49|1.1339|0.4468	2.61243	0
UBR5	-6.9015	UBR5	-2.0079|-1.995|0.5628	-7.2235	2	0.7361|2.7379|-0.2731	-11.1523	-1
UBTF	3.60253	UBTF	-0.4336|0.8578|0.872	3.00592	0	1.7615|3.2737|0.3005	3.71516	2
UGT2B4	3.02557	UGT2B4	NA	NA	NA	NA	NA	NA
UCK2	-3.05094	UMPK	NA	NA	NA	NA	NA	NA
UNQ1849	-4.05712	UNQ1849	NA	NA	NA	NA	NA	NA
VPS11	-3.30275	VPS11	-0.6959|-4.928|1.6463	-2.80711	1	-5.0297|0.6081|-0.3387	-1.51715	0
WEE1	3.01056	WEE1	1.2691|0.2614|-0.4276	3.44119	0	-0.9093|0.6711|-2.9934	-2.08139	1
WISP3	-12.407	WISP3	-0.2447|-0.341|0.4782	-13.8028	0	-0.5722|0.1803|-0.3801	-14.14	0
YWHAZ	2.46666	YWHAZ	0.6338|-0.7927|1.6707	2.67965	0	-2.214|-0.108|0.9695	0.217708	0
ZSWIM2	3.06842	ZSWIM2	NA	NA	NA	NA	NA	NA

## Sheet: SummaryTable
genesOff	PCA3	genes	pcaDis_secondary	pcaDis_primary	ssmdScore_PCA2	SSMD_secondary	SSMD_primary	ssmdScore_PLS	weightedScore
SNW1	-7.59442	SKIIP	-3.0017|-1.051|-2.9117	-6.74459	2	-3.5526|-2.4742|-8.0829	-12.2415	3	-2.29203
EIF3A	-6.83914	EIF3S10	-3.3728|-4.7493|-3.412	-5.86287	3	-2.1269|-2.6071|-3.1499	-6.34629	3	-1.96275
PRPF19	-4.50572	PRPF19	-3.2911|-4.1209|-0.8893	-3.0975	2	-2.5453|-2.5004|-1.2088	-10.9615	2	-1.60978
TTBK1	-3.52857	TTBK1	-2.5837|-3.5923|-1.8062	-3.1376	3	-1.9089|-2.4794|-1.2469	-2.91135	2	-1.30551
GSR	-3.61929	GSR	-1.0442|-2.8644|-0.4285	-1.14224	0	-3.1344|-1.1967|-4.3602	-1.13548	0	-1.14999
SLC30A4	-3.29749	SLC30A4	-4.3659|-0.6117|-0.0218	-2.93828	1	-5.9489|0.2867|0.781	-5.6713	1	-1.06637
UBE2N	-4.07313	UBE2N	-1.7624|-0.5336|-2.4129	-3.92211	2	-2.029|-1.4215|-2.1411	-2.49562	2	-1.03951
CP	-3.31165	CP	-2.7503|-0.9843|-1.7641	-2.74691	2	-0.7602|-2.0795|-1.0916	-5.95606	1	-1.03146
UBE2J2	-3.44744	UBE2J2	-0.2028|-1.8055|-2.3912	-2.66479	2	-0.1018|-2.605|-2.1994	-5.19849	2	-0.997403
TLE4	-3.63937	TLE4	-0.9868|-1.3865|0.5816	-3.45881	0	0.3117|-2.3376|-5.2749	-3.99646	2	-0.968121
BCKDHA	-3.65804	BCKDHA	-1.6917|-0.6983|-0.4276	-2.3202	0	-2.1812|-1.263|-3.1753	-3.37186	2	-0.947074
CEPT1	-3.07446	CEPT1	-2.3797|-1.5583|-2.2264	-2.68174	2	-0.3788|-0.4812|-1.7615	-3.6836	1	-0.91181
AOC1	-3.09039	ABP1	-2.5788|-0.4036|-0.5112	-0.613551	0	-3.8497|-1.3658|-0.3247	-4.92222	2	-0.909055
HK2	-2.66391	HK2	-0.1869|0.499|-2.6762	-2.35568	1	-3.0968|-2.1733|-1.3392	-3.12812	2	-0.902555
CIB2	-4.02552	CIB2	-0.5355|-0.67|-1.3612	-3.17569	0	-1.6237|-0.5269|-1.4598	-10.2439	1	-0.893504
SAP18	-6.36451	SAP18	-0.5787|-1.0139|0.64	-6.05999	0	-1.4995|-1.2749|-2.6743	-6.32209	1	-0.882906
KRT8	-3.49429	KRT8	-1.4457|-0.1024|-0.6889	-1.65405	0	-3.1312|-0.9247|0.4613	-12.0418	1	-0.87251
PPP2R5A	-10.2603	PPP2R5A	-1.5788|0.4453|-0.2275	-10.6936	0	-0.1482|0.0846|-3.2386	-6.09767	1	-0.862506
WISP3	-12.407	WISP3	-0.2447|-0.341|0.4782	-13.8028	0	-0.5722|0.1803|-0.3801	-14.14	0	-0.861932
CTSC	-5.16068	CTSC	-0.1136|-2.3199|-1.8833	-4.89159	2	-1.0992|-0.3807|-0.8414	-5.65221	0	-0.850757
VPS11	-3.30275	VPS11	-0.6959|-4.928|1.6463	-2.80711	1	-5.0297|0.6081|-0.3387	-1.51715	0	-0.850204
CDK11A	-4.67774	CDC2L2	-1.3134|-0.5849|-0.7533	-3.96458	0	-0.2661|-0.3262|-2.5035	-7.42158	1	-0.800306
LIPE	-5.24047	LIPE	-0.6899|-0.3141|-2.5	-5.28333	1	1.2674|0.0251|-4.0315	-3.62591	1	-0.771699
PTPRU	-5.50108	PTPRU	-0.5463|-1.3845|-0.8844	-5.9345	0	-1.2791|0.1718|-1.7532	-3.68673	1	-0.744518
FBXW12	4.48947	FBXW12	-2.3227|-3.2049|-1.8165	3.71274	-3	-2.1769|-1.8354|-0.8619	6.00499	-2	-0.743925
CCNL1	-3.09872	CCNL1	-0.5545|-0.914|-2.1921	-2.62472	1	0.6314|-2.4363|-1.4431	-2.92156	2	-0.732251
IL10RA	-4.45396	IL10RA	-0.8832|-0.7691|-1.663	-4.01923	0	-0.0886|-1.0647|-1.0135	-4.91333	0	-0.708948
CDC14A	-16.2021	CDC14A	-0.5925|-0.4492|-0.5041	-9.48457	0	-0.9419|-0.4358|0.8207	-8.88349	0	-0.693642
ASB9	4.65733	ASB9	0.306|-1.5717|-1.1546	-3.69037	0	-0.2344|-0.7598|-2.4251	-3.54575	1	-0.690861
RAC2	-3.54273	RAC2	-1.6507|-1.3479|1.8546	-3.07653	-1	-0.6514|-1.2155|-2.3909	-5.25827	1	-0.685386
RNF113B	-6.06116	RNF113B	-1.2747|0.4991|-0.4125	-4.27309	0	-1.848|-0.8802|-0.1791	-7.33157	1	-0.668806
PLAA	4.69337	PLAA	-1.4007|-1.2143|-0.4068	2.62098	0	-1.2744|-1.9041|-2.4864	-0.587853	0	-0.66651
GLRX2	-4.13617	GLRX2	-1.2501|0.59|-1.7458	-3.4603	1	-5.072|-0.2927|2.5721	-4.32992	0	-0.653074
GBP2	-6.8379	GBP2	-0.3903|-0.954|-1.6371	-4.06127	0	-0.9538|-0.7508|-0.7316	-2.8826	0	-0.647446
CNTNAP1	-3.44605	CNTNAP1	-1.7582|-0.2313|-0.4192	-3.07119	1	0.2954|-1.0495|-2.0494	-4.10664	1	-0.636933
IRF9	-5.02295	ISGF3G	-0.6279|-0.4755|0.4309	-4.35704	0	-1.0681|-1.558|-0.5908	-6.31249	1	-0.625247
HDAC5	-3.41887	HDAC5	-0.556|-0.1947|-0.6075	-3.29764	0	-1.7953|-0.7162|-0.7095	-5.32652	1	-0.625003
HS3ST1	-3.6172	HS3ST1	0.1191|-2.9086|-1.1967	-3.82614	1	-1.1483|1.9031|-2.1484	-2.30616	0	-0.621391
BAG3	-4.46951	BAG3	0.3492|-0.4745|-1.486	-3.8663	0	0.5068|-1.0873|-1.6401	-6.44278	1	-0.610282
ERF	-4.03826	ERF	-0.2365|0.5473|-0.5988	-0.768682	0	-3.1633|-1.0819|-2.4379	-0.213099	0	-0.608634
HSPA13	-3.26476	STCH	-0.7872|1.1475|-2.2423	-3.03587	1	-1.03|-0.4377|-1.7575	-3.01091	1	-0.59626
MAGED1	-3.85442	MAGED1	-4e-04|-3.5495|0.4479	-3.68501	1	-0.4638|-4.0096|2.9521	-3.74004	0	-0.594835
SUPT6H	3.59557	SUPT6H	-0.9375|-0.4472|-0.4384	4.05023	0	-2.5939|-2.7342|-1.5424	0.947184	0	-0.583423
ATP6V1F	3.2647	ATP6V1F	-2.5619|-1.2181|1.6019	2.85473	-1	-6.6167|-1.6221|0.8311	5.16666	-2	-0.572426
MYBL2	-3.42977	MYBL2	0.1601|-0.3375|1.3896	-1.05311	0	-1.3694|-2.2735|-2.1817	-5.58965	3	-0.571848
PAIP2	3.30124	PAIP2	-1.1177|-0.7804|-3.1124	1.76286	0	0.079|-1.6687|-1.4325	1.9982	-2	-0.563242
RAB3D	-1.02919	RAB3D	-3.0837|-0.0939|0.0549	-0.527373	0	-0.839|-0.5778|-1.5295	-1.19029	0	-0.554228
ARL1	-3.57275	ARL1	-1.3649|0.3373|-1.2079	-1.56038	0	0.8865|-2.7224|-0.8501	-3.31513	1	-0.547728
EREG	-5.48614	EREG	-0.2544|-0.1881|-1.1343	-4.87647	0	0.6999|2.0083|-2.9229	-8.94764	0	-0.539455
UBR5	-6.9015	UBR5	-2.0079|-1.995|0.5628	-7.2235	2	0.7361|2.7379|-0.2731	-11.1523	-1	-0.538561
RNF208	-6.47259	RNF208	-0.8483|-0.0983|0.7086	-4.25154	0	-0.7351|-0.4299|-0.6724	-8.65265	0	-0.537149
TG	-3.16211	TG	-1.2739|1.5603|-1.3384	-2.63606	0	-0.7619|-0.2579|-2.1615	-3.7952	1	-0.534287
RNF126	-4.54033	RNF126	-2.1067|1.3035|-0.7404	-5.11021	1	-1.7561|0.774|-0.8771	-3.20927	1	-0.518371
CLCNKA	-4.53255	CLCNKA	1.6754|1.9511|-2.421	-2.69659	0	-0.9281|-0.3176|-3.1585	-5.95954	1	-0.510863
DPYSL2	-5.25966	DPYSL2	-1.1807|-0.4297|0.777	-5.55164	0	-0.3085|-0.2647|-1.3405	-4.43757	0	-0.510854
BAD	-3.7889	BAD	-0.9376|-1.0164|-1.1453	-1.63949	0	0.0825|-1.1267|-0.4287	-2.84835	0	-0.507678
TRIM11	-3.70201	TRIM11	-0.6806|0.2918|-1.0185	-2.76421	0	-0.1862|-0.6687|-1.5613	-3.0232	1	-0.481965
TNK1	-3.10147	TNK1	0.6345|-3.7326|0.2152	-2.17268	1	0.1291|-0.4983|-0.654	-3.03914	0	-0.472603
RBBP9	-3.34292	RBBP9	0.5233|-0.291|-1.6022	-3.72077	0	-0.3336|-1.326|-0.4184	-2.68394	1	-0.468087
CSNK1E	3.2966	CSNK1E	0.3571|-2.6473|-1.1995	0.853967	0	-1.4391|-1.3725|0.5618	-0.2713	0	-0.461847
GLRX3	-3.102	TXNL2	-0.5236|-1.5864|0.6871	-2.2623	0	-1.5433|-1.0675|0.2019	-2.64334	1	-0.45777
AMD1	-4.14132	AMD1	0.1834|-0.631|-1.2232	-1.69826	0	-1.5108|-0.2922|-0.3807	-2.57283	1	-0.441753
GRIN2B	-5.66283	GRIN2B	-0.1126|-0.3405|-1.7703	-2.24618	1	-0.1508|-0.5603|-1.1575	-1.32269	0	-0.441725
XRCC6	-3.66249	G22P1	0.7605|-1.3541|-2.3706	-2.68176	1	2.9061|-0.66|-1.8794	-5.048	0	-0.434618
GJC2	-1.75897	GJA12	0.1491|-0.1401|-2.5274	-2.40466	1	-0.7625|0.0258|-0.6188	-1.47413	0	-0.432297
ABCC8	-3.40848	ABCC8	-0.8018|0.3093|1.2402	-2.47544	0	-1.7408|-0.743|-0.8722	-4.9661	1	-0.427384
KCNQ2	-3.03997	KCNQ2	-0.0372|-0.3259|-1.831	-2.66771	1	-0.474|-0.5025|0.369	-4.08402	0	-0.424023
NUDT9	-6.34483	NUDT9	1.5711|-0.5617|-1.3532	-6.34006	0	0.3775|-0.764|0.199	-6.84362	0	-0.416363
FOSL2	-4.44889	FOSL2	-0.7841|0.4638|-1.5036	-3.74497	0	-2.11|-0.285|1.6024	-3.1123	0	-0.411577
ENTPD4	3.55545	LYSAL1	-1.9877|-0.6699|-1.2871	-0.142916	0	-0.0344|-0.6991|-0.308	0.310732	0	-0.41078
T	-4.34651	T	0.3104|-0.3022|0.4627	-3.37253	0	1.7005|-1.2665|-1.1047	-10.5834	-1	-0.410533
FOLR2	-7.32491	FOLR2	-0.5738|1.1581|-0.9119	-7.6552	0	-0.7511|1.903|-1.2151	-5.42348	-1	-0.401691
RSF1	-3.22025	HBXAP	-3.2119|-0.1564|-0.9231	-2.74763	1	-0.4096|0.3215|1.2725	-2.15871	0	-0.39739
SLC22A3	-2.81575	SLC22A3	0.9276|-0.5863|-1.1247	-2.91945	0	-1.3582|-0.0599|-0.6785	-2.59255	0	-0.395567
MCM3	3.43034	MCM3	0.0689|0.7804|-1.9069	3.23268	-1	-0.3787|-0.3123|-4.7508	1.97796	-1	-0.394555
SPHK2	-1.55054	SPHK2	-1.7198|-0.9194|0.1885	-1.73789	0	0.2694|-0.1555|-1.5984	-0.613476	0	-0.394297
GSTO1	1.91344	GSTO1	-0.9662|0.1444|-1.1488	2.20274	0	-0.8743|-1.4587|-0.3623	-2.30215	0	-0.391631
NOX1	-3.5704	NOX1	-2.2201|-0.767|0.6485	-0.926302	0	0.6915|-1.709|-0.2126	-1.98788	1	-0.37964
NFKBIB	-5.43888	NFKBIB	-0.3054|-1.3794|0.9442	-2.09775	0	-1.5739|-0.8617|0.3628	-3.03008	1	-0.379174
TCF7L1	3.99425	TCF7L1	-0.0437|0.2014|-1.6225	-3.66593	0	0.824|-0.5773|-0.5065	-4.54334	0	-0.37541
TAF7	-6.44368	TAF7	-1.1294|0.4449|0.5202	-6.59173	0	0.0733|-1.0833|0.7278	-4.92428	0	-0.362229
PRDX3	-4.63567	PRDX3	0.2926|-0.0428|-0.1565	-4.48461	0	0.7946|-0.5999|-0.6624	-6.98594	0	-0.354937
PPP1CC	3.49009	PPP1CC	-0.7818|0.3508|-2.1019	4.22166	-1	-0.8688|-2.5667|-0.2025	1.50677	0	-0.352566
FBXW5	3.20644	FBXW5	0.3335|-3.0693|0.4059	3.43041	-1	-2.6271|0.4103|-1.1984	1.32261	0	-0.344612
HSD17B3	-2.88806	HSD17B3	-0.538|0.7224|-0.6607	-2.75186	0	-0.8001|-0.6858|-0.3222	-2.62082	0	-0.342002
EIF4A3	3.41619	DDX48	-0.6627|-1.4481|-0.7363	3.31644	0	-0.4747|-1.6302|-1.0312	2.31519	-1	-0.339657
TNF	-3.02749	TNF	-0.5901|-0.3138|-0.0489	-2.62343	0	-1.2921|0.5878|-0.2582	-3.47759	0	-0.331799
BDP1	4.20825	BDP1	-1.1432|-0.8017|0.6334	5.11174	0	-0.9602|-1.7113|-1.9249	0.803255	0	-0.325384
SMC4	-3.20616	SMC4L1	0.6095|1.4012|-1.223	-2.87318	0	-0.6499|-1.5264|0.0569	-4.65412	1	-0.323421
LDHAL6B	-3.4953	LDHAL6B	-0.4353|0.832|-0.5409	-3.18422	0	0.1226|-1.0928|0.4697	-6.19266	0	-0.318372
TMF1	-5.24417	TMF1	-0.4288|-1.387|-0.1222	-1.6381	0	-0.0832|0.1088|-0.3865	-2.77124	0	-0.316021
KLK5	-6.65528	KLK5	0.4912|2.8298|-1.1286	-6.42878	-1	-1.0842|0.2613|-1.0754	-5.61788	0	-0.315489
PTCH1	-3.34078	PTCH	-0.8818|0.9373|-2.7491	-2.72997	1	-0.4873|2.9739|-1.5356	-2.79602	0	-0.301179
CAND1	-4.27028	CAND1	-2.3266|0.3563|0.8803	-3.97731	1	0.8042|-1.1482|1.5257	-6.94155	-1	-0.300525
FBXO38	-3.37683	FBXO38	-0.0899|-1.0995|0.4217	-3.73378	0	0.2075|0.0827|-0.3354	-4.13231	0	-0.289749
HTRA1	-3.1778	HTRA1	-1.0403|1.1057|-0.4201	-3.23183	0	0.8708|-0.6289|-1.4198	-2.45443	1	-0.288202
TOP1	-4.47648	TOP1	0.8195|-0.37|-0.8644	-3.87064	0	0.6444|-0.7925|-1.1411	-0.98084	0	-0.278933
RFPL4B	-4.1696	RFPL4B	-0.3925|1.5144|0.7501	-3.38025	0	-1.4907|-0.4359|-0.8217	-3.84572	1	-0.276966
RECQL4	-3.36389	RECQL4	1.4156|0.1142|-0.7807	-0.69202	0	-1.4565|-0.7992|-0.5337	-2.73281	1	-0.266685
TGFBR2	-4.07078	TGFBR2	0.1691|0.669|-0.0191	-3.12359	0	1.1595|-1.1881|-1.2421	-4.87723	0	-0.263452
NF1	-5.67029	NF1	-0.753|0.8367|-2.318	-1.00754	0	0.0491|0.5976|-0.6165	-1.42047	0	-0.252202
EXT2	3.45762	EXT2	-0.4101|-1.0717|-0.4686	4.09618	0	-1.1295|0.7456|-2.1584	0.517431	0	-0.24418
EPRS	0.425714	EPRS	1.1856|-1.3476|-0.3599	-0.114354	0	0.0477|-1.6908|-0.3418	-0.924691	0	-0.238225
SYVN1	-3.18863	SYVN1	0.3818|-0.5402|0.9741	-2.83884	0	-1.1716|0.778|-0.5076	-5.18386	0	-0.233553
MLX	-5.7085	TCFL4	1.3051|-0.4732|0.4645	-5.71778	0	-1.3233|0.2402|0.6286	-4.77891	0	-0.226094
DNMT1	-1.9014	DNMT1	0.31|-1.9555|0.8059	-2.61744	1	0.3197|-0.2751|-0.274	-2.0706	0	-0.221395
ATP8B2	-3.1979	ATP8B2	0.3079|-0.7138|0.1479	-2.91108	0	-0.3212|0.5804|-0.2255	-4.20358	0	-0.219491
GPR22	2.63083	GPR22	0.4839|-0.8304|-0.3628	-2.25267	0	-0.0215|0.4981|-0.7499	-2.34817	0	-0.211734
PON1	-5.06335	PON1	0.0804|0.39|1.4182	-4.80715	0	-0.4104|-0.7583|0.0731	-4.96803	0	-0.209805
TPM4	4.06961	TPM4	-1.5406|0.2295|0.5972	4.0278	0	-2.8474|-0.779|-0.5001	2.88863	-1	-0.208162
RHEB	-3.13769	RHEB	0.0036|0.5593|-0.2519	-1.56786	0	0.7591|-0.8073|-0.9904	-2.49865	0	-0.175404
PNLIPRP1	-4.86522	PNLIPRP1	0.6204|-0.0792|-1.4958	-1.61597	0	0.1461|1.1201|-0.839	-3.03832	0	-0.17531
ACAD9	-3.20222	ACAD9	-1.0585|-0.4483|-2.0163	-1.02628	0	2.9656|-0.5051|-0.3737	-0.86834	0	-0.173164
MAPKAPK3	3.39167	MAPKAPK3	-2.6346|0.8472|-0.8384	3.82002	-1	-0.1325|0.9873|-1.3717	-0.635732	0	-0.17202
ADCK2	3.02523	ADCK2	-1.9369|1.3817|0.0266	2.31439	-1	-2.6851|-0.3406|-0.1255	2.47052	-1	-0.171604
BID	-1.31104	BID	-0.925|-0.0544|0.4138	-1.17677	0	-0.841|0.1048|0.0249	-0.955162	0	-0.166579
ADAM10	3.24233	ADAM10	-1.9633|0.1064|-0.7325	3.14573	-1	0.963|0.5691|-2.2987	1.32812	0	-0.153399
MBD4	-3.24449	MBD4	0.1551|1.9734|-1.7392	-3.02239	0	0.0127|0.2962|-0.4208	-3.16399	0	-0.151484
ACO2	-4.00967	ACO2	-0.7556|1.2385|-2.0936	-4.57456	1	4.689|-0.9711|-1.2008	-3.40173	-1	-0.149584
POFUT1	3.40332	POFUT1	-0.6154|-0.644|0.2609	1.14757	0	-0.462|-0.2579|-0.6201	0.555021	0	-0.146822
WEE1	3.01056	WEE1	1.2691|0.2614|-0.4276	3.44119	0	-0.9093|0.6711|-2.9934	-2.08139	1	-0.139013
RIPK4	3.06187	ANKRD3	-0.7615|0.5791|-0.864	0.0690639	0	-1.0814|0.6385|-0.215	0.169502	0	-0.135292
HLA-DMA	-3.12579	HLA-DMA	0.1493|0.1838|0.3778	-0.937449	0	2.2166|-0.1747|-2.3516	-4.92266	0	-0.131959
CLYBL	3.23302	CLYBL	0.8642|1.7683|-2.7692	1.94896	0	0.794|-0.305|-3.395	2.45705	-1	-0.129206
OGT	-4.10193	OGT	-0.2786|-0.7761|1.5898	-3.30148	0	-0.1343|-0.226|0.5191	-3.26023	0	-0.127369
TCEAL1	3.14838	TCEAL1	-0.3365|-0.2543|0.906	3.73655	0	-2.1171|0.1224|-0.9717	-0.36343	0	-0.125733
NDUFA8	3.45937	NDUFA8	0.5607|-1.3924|0.9137	2.08284	0	0.1623|-1.4333|-1.8523	2.44544	-2	-0.125639
E2F5	3.08038	E2F5	-0.6186|-0.6197|0.1896	2.4592	0	0.1866|-0.0601|-2.0198	2.05586	-1	-0.117736
CAD	3.32478	CAD	-0.092|-0.0878|-0.4561	3.72384	0	0.0866|-1.6065|-0.8364	1.05569	0	-0.114456
PGLS	3.05102	PGLS	-0.7794|-0.502|0.2935	2.73887	0	-0.6034|-1.9341|0.7164	1.65197	0	-0.110159
KIF16B	-3.15514	C20ORF23	-0.5295|-1.4306|0.8023	-0.904648	0	0.6552|-0.7906|0.6057	-0.857899	0	-0.107037
TNFRSF14	-3.22766	TNFRSF14	0.3421|-0.2816|0.5549	-2.92442	0	-0.0141|0.2657|-0.2376	-2.52959	0	-0.101481
MFNG	3.15128	MFNG	-1.9617|-1.6323|0.145	2.97305	-1	-0.6024|0.3802|1.3034	0.472044	0	-0.100085
AKR7A2	-3.48373	AKR7A2	-0.0011|-0.1576|-1.2208	-2.56261	0	-1.2924|2.0719|0.9794	-2.01223	-1	-0.0975007
FADS2	-3.27102	FADS2	1.6314|-0.9762|0.0023	-3.34768	0	0.8718|-0.7901|0.1173	-2.51658	0	-0.0941343
BMPR2	3.268	BMPR2	0.5118|0.4894|-1.737	3.02963	-1	0.2275|-0.4089|-1.0924	-0.189237	0	-0.0873011
RNASE3	-5.05464	RNASE3	1.6564|-1.2123|0.3275	-0.772207	0	0.451|-1.6815|-0.1132	-0.620412	0	-0.0869794
G2E3	-4.32498	KIAA1333	0.025|1.7224|-0.6171	-4.86181	-1	-1.3817|-1.7125|2.5755	0.291147	0	-0.0780328
FKBP11	3.00186	FKBP11	-0.0656|0.8705|-0.3905	3.09702	0	-0.606|-1.2828|-0.6886	0.563345	0	-0.0769423
GABARAPL2	-4.22932	GABARAPL2	0.5828|-0.3096|-0.2679	-4.14032	0	0.3415|-0.1419|2.7046	-7.08675	-1	-0.0744072
GCK	3.14458	GCK	-0.2029|0.389|-1.7812	3.87228	-1	0.2597|-0.5636|-0.5583	0.933845	0	-0.06913
MAP2K4	3.35484	MAP2K4	-1.9401|-0.9648|1.1827	3.2151	-1	-0.1428|-0.335|-0.2478	1.56433	0	-0.0690918
RRM2	8.00241	RRM2	3.9845|-0.4277|1.4434	8.85791	1	-0.5116|-3.5235|-4.1386	-1.93396	2	-0.0690412
ITGB7	-3.32236	ITGB7	-0.8551|0.5502|-0.229	-0.913586	0	1.1352|-0.6977|-0.0722	-1.03277	0	-0.0689826
ADH4	-3.53308	ADH4	1.1423|-0.852|0.408	-2.88626	0	-0.1312|1.1063|-0.2206	-3.58421	0	-0.0615518
B4GALT5	3.92622	B4GALT5	0.3918|0.0808|-0.7342	4.24836	0	0.8944|-0.5578|-2.7664	1.57107	0	-0.0600395
TBK1	2.53035	TBK1	0.4725|-1.0575|-0.2066	3.21139	0	0.2451|-0.7898|-0.3581	-0.0138854	0	-0.0509556
PIP5K1A	3.56926	PIP5K1A	-0.5887|-0.9427|-0.094	3.97757	0	0.5742|0.1842|-1.0091	0.0686298	0	-0.0421443
KCNK9	3.00082	KCNK9	0.3113|-1.1411|0.347	1.71283	0	0.7089|-1.122|-0.0345	-0.108624	0	-0.0322574
NEURL1	3.3426	NEURL	1.2333|-1.1638|1.8043	0.873708	0	-1.364|-1.3069|-0.2036	1.20678	0	-0.0246734
MARK4	1.56882	MARK4	-0.2045|-0.1335|0.7345	1.17047	0	-0.0433|0.3623|-1.1079	-0.875044	0	-0.0243622
ABHD17A	-4.74968	C19ORF27	-0.612|2.153|1.2068	-3.43037	-1	0.9277|-1.0768|1.8265	-10.4889	-1	-0.0240825
GUCY1A2	4.02625	GUCY1A2	-1.2553|-1.1516|1.0856	2.55471	0	-1.0006|-2.364|1.8028	5.41631	0	-0.0152894
ISL2	3.40512	ISL2	-0.2657|-0.896|-0.0403	3.32232	0	-1.1058|0.6252|-0.2231	1.77918	0	-0.0148268
CNOT4	3.1238	CNOT4	0.533|-0.6778|-0.3114	1.46514	0	-1.1928|-0.2517|-0.1862	4.33665	0	-0.010162
TNK2	3.58899	TNK2	0.6516|1.3692|2.4178	0.600671	0	-1.8161|-0.4824|-2.3565	-0.134633	0	-0.00488016
FADS3	4.85632	FADS3	-2.1423|2.7648|-0.3197	1.57827	0	-1.4871|-1.056|1.1766	2.30294	0	0.020899
DDX19B	-3.05552	DDX19	1.3458|-0.9591|1.6497	-2.19074	0	-1.341|1.8927|0.1267	-4.79029	0	0.0292051
CPN2	5.36081	CPN2	-0.2529|-0.6705|-0.1501	4.72317	0	-1.3069|-0.414|0.2646	3.85266	0	0.0312221
SLC6A20	-3.76427	SLC6A20	1.123|0.3249|-0.2645	-4.10267	0	2.201|-0.0555|-0.1519	-4.00209	-1	0.0360065
ICT1	-7.52571	ICT1	1.5733|0.6355|0.4827	-8.38283	0	1.4205|0.3773|1.0279	-6.62245	0	0.0362672
GTF2B	-3.19219	GTF2B	0.2792|-0.0968|0.6958	-0.707095	0	-1.9258|0.368|1.6405	-0.819521	0	0.0369888
BCAT2	3.87726	BCAT2	-0.5371|-1.1575|0.1731	0.434311	0	-1.6093|-0.5096|3.6839	0.796282	0	0.0383565
GOT1	3.90098	GOT1	4.6744|0.3583|1.2827	-3.57382	-1	-1.6844|0.2149|1.5456	-13.7624	0	0.0433401
NFIC	-5.12574	NFIC	1.7056|1.5233|-1.0743	-3.44395	-1	0.535|2.0469|-0.9975	-6.05652	-1	0.0434481
AQP9	3.09824	AQP9	-0.8335|-1.1888|1.4957	3.033	0	-0.3935|-0.3098|0.014	2.35646	0	0.0507836
TRIM21	-4.07914	SSA1	0.5556|0.5272|-0.3378	-3.57599	0	0.0232|-0.3846|1.8946	-1.07493	0	0.0585854
SKIL	3.55664	SKIL	-2.4711|-0.7127|0.7882	2.0366	-1	-0.81|-0.5464|2.4315	4.03175	1	0.0612275
CASP8AP2	3.30386	CASP8AP2	0.0806|1.7465|0.3267	2.41134	1	-1.2918|-0.8548|-2.0375	5.79955	-1	0.0625474
SPTBN1	1.29763	SPTBN1	1.0204|-0.5995|-0.6346	-1.30549	0	0.8883|1.1908|-0.2417	-1.20095	0	0.064568
KIF11	8.48656	KIF11	1.3624|-0.1576|1.7936	4.19842	1	-0.1508|-2.2786|-1.7686	1.63336	0	0.0646259
JAG1	-3.44454	JAG1	2.0636|0.2321|-0.3264	-0.851162	0	0.6628|0.3601|-1.4473	-1.0876	0	0.0740232
HDAC9	-5.82287	HDAC9	-1.0272|1.6387|2.4485	-3.50273	-1	0.3076|0.4978|-0.0184	-4.81092	0	0.0859443
HECTD2	6.06512	HECTD2	1.5197|-2.0314|-0.1383	6.79029	-1	-0.3816|0.5668|-1.6278	2.60088	-1	0.0906672
YWHAZ	2.46666	YWHAZ	0.6338|-0.7927|1.6707	2.67965	0	-2.214|-0.108|0.9695	0.217708	0	0.0950481
KCNJ8	-3.10441	KCNJ8	1.2758|4.0721|-0.2543	-1.07678	0	0.2428|-0.5875|-2.499	-1.83098	1	0.105425
SFXN2	-3.08694	SFXN2	1.6869|2.7929|-0.945	-1.36995	0	-1.0144|-0.6998|0.8419	-2.46417	0	0.113663
RAB3B	3.26236	RAB3B	1.1115|-0.348|1.7377	2.41059	1	-1.0693|-0.4949|-1.0515	1.98078	0	0.114398
BCL11A	5.29438	BCL11A	-0.3966|1.3914|-0.948	1.77522	0	-0.9859|0.9139|0.035	2.56619	0	0.123346
KCNC3	-6.33279	KCNC3	4.7698|0.1529|-0.4458	-1.59579	0	-0.4034|-1.7468|0.1102	-1.18635	0	0.124554
LNX2	4.75638	LNX2	-0.145|0.629|0.6586	2.93432	0	-2.018|0.3133|-0.6462	5.30507	-1	0.131852
KLRG1	3.58902	KLRG1	-0.3204|-1.0282|-0.2447	3.05373	0	0.8342|0.1228|0.2092	3.61224	0	0.152545
TRIM27	-5.91058	RFP	2.1122|-0.1849|1.04	-4.83147	-1	0.1752|0.9895|1.1765	-5.43551	0	0.152606
EWSR1	3.23651	EWSR1	-0.7574|-0.3786|-0.3172	2.89521	0	0.3055|1.0529|0.0229	2.93552	0	0.158571
PRSS8	5.03125	PRSS8	-0.3383|-0.2219|-0.5559	4.5274	0	0.3984|-0.9797|-0.1532	6.75424	0	0.164189
KCNS1	-4.04583	KCNS1	0.1797|-0.542|-0.0623	-1.15035	0	0.231|1.3147|2.4709	-3.60871	-1	0.165017
RNF165	3.25683	RNF165	-0.6028|0.2218|-0.0149	1.46913	0	0.6101|1.9403|-1.0922	1.30915	0	0.166937
TGFBRAP1	4.17293	TGFBRAP1	-1.61|0.0488|0.9917	2.56318	0	2.3177|-1.5231|0.5562	1.16274	0	0.170266
SLC12A4	3.39268	SLC12A4	0.4057|-0.4886|-0.1316	3.24478	0	0.0175|-0.0928|1.008	1.31376	0	0.188507
LOXL3	-3.59959	LOXL3	-1.5571|2.8842|1.4674	-2.68681	-1	-1.1711|3.2566|0.0477	-4.87003	-1	0.197362
UBE2S	3.69661	UBE2S	0.4571|-1.1847|-0.1562	3.78935	0	-0.49|1.1339|0.4468	2.61243	0	0.197921
ENTPD5	5.09068	ENTPD5	-0.4881|0.5774|-1.7877	4.5117	-1	-1.3042|0.5908|0.0129	9.69768	0	0.201128
BRSK2	3.59363	STK29	-1.122|-0.7094|1.5922	2.33774	0	-0.3637|-0.8847|1.6216	4.47347	1	0.203402
RAB33B	4.07854	RAB33B	0.0438|1.2268|-1.2535	3.96286	0	0.611|2.1688|-2.7914	3.31186	0	0.205775
KCNK1	3.54238	KCNK1	0.5847|-0.4795|1.8686	2.09608	1	-0.8458|0.6744|0.3484	-1.13888	0	0.206249
TUBB7P	4.50495	TUBB4Q	2.1476|0.2558|-2.523	3.75194	0	0.6117|-0.3724|-0.1527	3.67409	0	0.206838
HLA-E	5.32068	HLA-E	-1.1712|-0.1242|0.6938	2.68987	0	-1.1443|-0.3078|1.7119	5.83078	1	0.211998
RARA	4.77586	RARA	-1.6912|0.3463|0.3893	5.02689	0	1.9881|-1.3289|0.8017	1.03144	0	0.213095
PLA2G12A	-3.70862	PLA2G12A	0.7045|-0.7234|0.2001	-3.40738	0	-0.0072|4.1089|0.2552	-2.43514	-1	0.213279
ADPRHL2	-0.43149	ADPRHL2	-0.8849|1.4237|1.1404	0.186077	0	1.0526|-0.0788|-0.1726	0.0660193	0	0.213815
PRDM4	-4.29348	PRDM4	-0.4846|2.4825|0.3352	-4.33362	-1	1.3179|-0.5902|2.3189	-3.77511	-1	0.219453
BMP6	-5.35003	BMP6	0.2065|-0.5566|4.5912	-5.04625	-1	2.2448|-0.415|0.6048	-6.60586	-1	0.227446
ETV5	7.41592	ETV5	-0.1728|0.9523|1.0568	3.21367	0	1.408|-1.987|-0.9157	3.88342	-1	0.22877
G6PC	3.03364	G6PC	-1.1514|0.8507|0.2002	3.30582	0	-0.4306|0.0875|1.031	3.07807	0	0.229125
STK16	3.33934	STK16	-0.0723|-0.5707|0.2984	2.86428	0	0.2331|-0.5991|0.7654	5.12739	0	0.230118
KIF22	4.19391	KIF22	0.0466|0.7696|-1.2956	5.06554	0	-2.0227|0.957|1.6333	2.92836	0	0.232965
ACSL1	4.88399	ACSL1	-0.7668|3.2264|-0.1748	2.2933	1	0.8087|-0.2582|-1.3123	1.59686	0	0.23671
RGS19	-3.24891	RGS19	-0.8688|3.6816|0.4746	-1.79173	0	0.6845|0.7414|-0.4565	-2.17621	0	0.242745
LYZL6	3.37649	LYZL6	-0.1831|0.4351|2.1254	3.09779	1	-0.226|0.4508|-0.8085	0.210787	0	0.242854
ACAT2	3.75084	ACAT2	-1.0276|-0.114|0.115	4.17971	0	0.5|2.2333|-0.8927	2.14808	1	0.246425
NPTXR	3.38774	NPTXR	3.1097|1.6853|-1.4642	3.87508	1	-0.671|0.8512|-1.4831	-0.956254	0	0.251371
BDH1	3.27251	BDH	1.1472|0.0586|1.1767	-2.64265	0	-0.699|0.9058|2.2743	-2.80911	-1	0.251433
SRM	4.52886	SRM	-0.2909|0.4692|-0.6903	3.94764	0	-2.2251|2.6722|-0.0712	5.90607	0	0.266763
CTNNB1	3.52375	CTNNB1	0.6198|-0.5301|-0.4375	1.58695	0	2.2406|1.0747|-0.6636	1.08279	0	0.267341
GSTK1	5.66306	GSTK1	0.3429|2.4228|-0.5916	3.36648	1	0.5304|-0.8852|-1.7168	6.16933	-1	0.277674
ALX3	-3.46253	ALX3	0.5719|1.4553|-0.3773	-3.17942	0	0.8247|0.224|2.0256	-0.893751	0	0.278725
CDH16	3.53471	CDH16	0.8623|0.4958|1.4183	3.3605	0	0.0026|0.0585|-0.7571	0.6626	0	0.286912
HECW1	3.15523	HECW1	-0.4056|1.0435|0.561	3.2582	0	0.3932|-0.8999|0.6151	3.38571	0	0.296455
DNASE1L3	-4.04267	DNASE1L3	0.2769|1.8408|-0.3468	-1.54082	0	0.6665|1.3778|1.2259	-2.72219	0	0.299775
RAD51	5.74082	RAD51	1.9649|-0.1337|4.1415	5.81316	2	-1.8084|-1.8254|-0.361	-0.963049	0	0.301711
TRIB3	7.25688	TRIB3	-0.4628|-0.6295|-0.0365	8.00422	0	-0.2295|0.2599|1.4386	1.73806	0	0.30331
SLC37A4	-6.32622	SLC37A4	-0.9721|1.9709|1.1396	-2.6118	-1	1.7075|3.5327|-0.9761	-5.42802	-2	0.306631
LGR6	3.28981	LGR6	1.0896|0.0221|-0.2549	2.5737	0	0.4403|0.9193|-0.2996	2.80317	0	0.311487
ITGB4	-3.12267	ITGB4	3.1037|2.195|-0.7385	-0.641131	0	-0.1845|-1.4353|1.3786	-1.05258	0	0.312114
HS3ST5	5.61312	HS3ST5	1.1084|1.2573|1.3411	5.84895	0	-0.8199|-0.9725|-0.1479	0.022361	0	0.312917
FKBP4	3.03599	FKBP4	-0.906|-1.6005|4.8712	1.36891	0	-0.5535|4.8735|-3.3548	0.524182	0	0.330921
UBA1	3.93132	UBA1	-1.1413|-1.0316|1.5991	4.11306	0	0.0901|1.4821|1.6353	-0.102295	0	0.332672
LAMB3	7.37322	LAMB3	-0.5216|1.3127|-0.4865	4.93621	0	0.7508|-0.6486|-0.9656	8.76791	0	0.34021
GNPDA1	7.37219	GNPDA1	-0.7262|1.3863|0.062	7.23791	0	-1.158|0.3115|0.1469	4.92507	0	0.345155
KCNC1	3.61072	KCNC1	-0.4612|-0.1075|1.148	3.08278	0	1.6492|-0.3235|-0.2816	4.84667	1	0.359079
CDC34	-4.03009	CDC34	1.6921|0.6317|0.2505	-3.40066	0	1.4886|1.6599|1.7182	-5.59288	-2	0.366255
HAND1	3.25584	HAND1	-0.6189|2.5603|1.4124	3.19076	1	-1.0461|0.832|-0.68	2.69866	0	0.371194
PLK1	3.63075	PLK1	3.2737|0.2062|-0.6321	3.85939	1	-0.9287|-0.375|1.9564	-0.734633	0	0.3799
CHRNB2	-4.68412	CHRNB2	-0.0299|0.6701|-0.0744	-0.701019	0	0.5295|2.9664|1.5589	-2.41031	-2	0.380571
CYP1B1	3.78835	CYP1B1	0.0356|1.3586|-0.1674	3.69237	0	0.3184|0.4298|0.8668	1.72835	0	0.389807
SALL1	3.57309	SALL1	1.1091|-0.0298|-0.4579	3.21775	0	0.6438|-0.7404|1.6473	4.53228	1	0.39974
SMURF1	3.18541	SMURF1	0.0817|0.7783|0.1366	3.07117	0	-0.1234|2.1009|1.1001	-0.749447	0	0.405043
KIFC3	3.61609	KIFC3	-0.1441|-0.5311|0.3349	3.35006	0	1.173|1.2795|0.327	3.8417	0	0.406242
TRPS1	3.82805	TRPS1	0.1181|1.1786|0.6708	3.80913	0	-0.6353|-0.5718|1.7961	3.57753	1	0.421518
RPL4	5.44533	RPL4	2.8549|4.0767|0.0053	4.08499	2	-0.781|-4.0674|1.8713	-0.790943	0	0.422952
GPX2	7.27172	GPX2	0.158|-0.1688|0.9314	6.02676	0	0.5847|-0.7599|-0.7618	9.33344	0	0.43215
LCK	4.90428	LCK	1.5778|-0.7427|-0.1861	5.03062	0	-0.7042|2.2268|0.375	3.10026	1	0.441697
NDUFS5	3.30957	NDUFS5	-0.8858|2.4352|1.7667	3.18457	2	-0.1687|0.7594|-1.4831	5.5788	-1	0.449307
CSNK1D	3.54838	CSNK1D	-0.02|3.0536|2.9893	5.44813	2	-1.4574|-0.7047|0.5853	-2.37373	1	0.457278
PTGDS	3.60055	PTGDS	0.8195|0.3998|0.7563	2.38046	0	1.7386|-0.026|0.1742	3.11502	1	0.476968
GNAI2	3.54322	GNAI2	2.1499|-0.4709|0.8477	3.46916	1	0.7699|0.4572|-0.0776	2.98001	0	0.488367
SRSF2	3.28955	SFRS2	0.5795|1.0806|2.5355	2.69613	1	1.6324|-1.3511|-0.3082	2.45801	0	0.492859
TCEA1	4.84492	TCEA1	-0.5786|0.1737|1.5159	3.97034	0	-0.2658|-0.1412|1.5128	7.58028	1	0.510731
NDUFS1	3.34366	NDUFS1	1.084|3.3474|-0.7344	3.07751	1	1.2999|-1.0135|0.0623	3.20431	0	0.514436
NFE2L1	3.66589	NFE2L1	0.384|0.5614|-0.2946	4.25745	0	1.4877|0.4358|1.5132	2.10666	1	0.520241
RPP14	3.81647	RPP14	1.0432|-0.7272|-0.212	2.74768	0	1.29|-0.3311|3.0538	4.25058	1	0.540573
RAP2C	6.06194	RAP2C	-0.1297|1.0569|0.4234	3.57202	0	0.426|-0.6363|2.4394	5.80304	1	0.562904
NDUFA6	4.47294	NDUFA6	0.8175|2.2112|1.3983	2.7415	1	0.4293|1.511|-0.4121	0.761367	0	0.595129
ELOVL6	3.38175	ELOVL6	0.9393|1.6534|0.1573	2.34548	0	-0.1212|1.2525|1.8059	2.58067	1	0.612966
KCNIP2	3.61053	KCNIP2	-0.1992|0.3206|1.8692	1.97048	0	-0.5856|6.0057|-0.6552	-0.0576166	0	0.616946
PSMC4	3.24142	PSMC4	0.5924|0.953|-0.523	2.51817	0	0.8763|1.4274|1.6553	4.97014	2	0.626462
NUP62	3.51483	NUP62	3.8983|1.159|-0.068	3.74932	1	1.3391|-0.1336|-0.3655	1.44457	0	0.632364
PPARG	3.89579	PPARG	0.0538|0.5065|1.9002	3.15371	1	1.4325|0.7967|0.3679	4.67187	0	0.642331
GPX6	4.32995	GPX6	1.0412|2.0529|-0.1701	2.34609	1	1.3102|0.6437|0.9578	3.22308	1	0.643489
RND3	4.69197	ARHE	1.3369|-0.4516|0.0187	4.01526	0	0.8975|3.5266|-0.6592	5.07959	1	0.645762
HK3	3.57965	HK3	-1.3103|0.8118|2.2053	2.78024	1	3.2978|-0.9971|2.9029	0.371805	0	0.664828
TFAP2D	8.07809	TFAP2BL1	-0.1839|1.1886|0.0245	7.08953	0	0.0688|0.7584|-0.4087	12.2256	0	0.665778
ELF4	4.71124	ELF4	-0.5792|1.1383|1.2574	2.70099	0	2.069|2.5175|0.6609	2.62758	2	0.739049
UBTF	3.60253	UBTF	-0.4336|0.8578|0.872	3.00592	0	1.7615|3.2737|0.3005	3.71516	2	0.74235
SHMT1	-4.2158	SHMT1	-0.3579|1.6193|2.0531	-1.79144	0	0.0373|4.8427|1.8613	-1.13486	0	0.755393
PRDM14	3.68918	PRDM14	0.8112|0.3018|0.3119	3.72723	0	2.4122|3.815|0.2755	-0.0460555	0	0.764528
PSMC6	4.46181	PSMC6	-0.4108|1.1464|2.0997	2.21986	1	2.6611|2.0027|0.0085	3.12649	2	0.776525
DYNLL1	4.25813	DNCL1	1.0729|1.2222|3.3799	4.02587	1	0.3456|0.2189|2.133	-0.97172	0	0.783907
POMP	5.19736	C13ORF12	-0.7279|0.6797|-0.4112	4.12003	0	0.5906|6.5638|0.73	1.85361	1	0.787346
SIN3A	3.3928	SIN3A	3.7967|0.3896|-0.2812	2.5369	1	0.0043|2.2031|1.7394	3.00275	2	0.810673
RPS2	3.76793	RPS2	1.27|2.654|0.6014	4.18526	1	3.5744|1.3122|-0.2941	-0.878484	0	0.853153
ATP2B2	3.68841	ATP2B2	0.4283|1.1583|1.8449	3.26258	1	2.2305|1.9771|0.2389	3.74196	2	0.854192
INSM1	8.05977	INSM1	-0.0114|-0.1645|5.6701	6.15205	1	1.1929|0.7978|0.2844	1.9094	0	0.874963
POLR2J	4.88244	POLR2J	-0.1286|1.5659|1.2085	4.86733	0	2.2996|-0.2573|2.246	5.8104	2	0.879203
CYP2J2	-4.51106	CYP2J2	2.1751|1.648|0.5215	-1.01852	0	2.6275|4.2256|0.9815	-2.70136	-2	0.909946
UBE2E1	4.44643	UBE2E1	5.2502|-0.5657|0.4006	4.43841	1	-1.3145|-0.0062|5.296	1.59601	0	0.925345
SLC31A1	3.91179	SLC31A1	-1.324|3.5878|1.6955	2.12294	1	5.0099|-0.924|2.0087	1.11358	0	0.92917
SP1	5.93327	SP1	2.7038|0.6343|0.7202	5.66698	1	3.0325|-0.0887|0.4769	6.32852	1	0.961803
UBE2L6	4.5347	UBE2L6	0.2388|-0.6168|1.9312	3.94976	1	1.4093|-0.9313|8.2693	3.35021	1	1.0644
KCNE2	4.41638	KCNE2	1.7749|3.6419|0.2099	3.05516	2	0.5253|2.0214|3.0197	2.67635	2	1.09452
ATF1	-3.72702	ATF1	0.849|6.771|0.5075	-2.36044	-1	3.0404|1.5685|4.1722	-3.53674	-3	1.24261
MEN1	4.4401	MEN1	-0.1398|0.0806|1.915	3.2618	1	5.6887|4.9203|0.2341	3.30972	2	1.24371
DCT	4.26153	DCT	0.9629|0.3494|4.2117	3.59483	1	4.8498|1.8741|1.0698	1.98843	2	1.26739
SEC14L1	4.03048	SEC14L1	0.5165|0.2816|0.0041	3.78451	0	3.0117|9.4441|0.9136	1.50362	0	1.33022
MPP5	4.1358	MPP5	0.8047|1.3078|0.5977	3.87894	0	0.6777|3.418|6.7704	3.27732	2	1.33333
PSMC5	5.13661	PSMC5	-0.5525|0.1263|0.037	3.05005	0	2.4848|8.3427|1.2271	11.9397	2	1.39518
REG3A	5.79829	PAP	NA	NA	NA	NA	NA	NA	NA
PRKAG3	4.43266	PRKAG3	NA	NA	NA	NA	NA	NA	NA
GJB6	4.42694	GJB6	NA	NA	NA	NA	NA	NA	NA
ASPA	4.41445	ASPA	NA	NA	NA	NA	NA	NA	NA
LOC196346	4.41439	LOC196346	NA	NA	NA	NA	NA	NA	NA
SDR-O	4.36494	SDR-O	NA	NA	NA	NA	NA	NA	NA
TMX2	4.23815	TMX2	NA	NA	NA	NA	NA	NA	NA
FOXP1	4.1709	FOXP1	NA	NA	NA	NA	NA	NA	NA
FLJ21963	4.14111	FLJ21963	NA	NA	NA	NA	NA	NA	NA
FOXE3	3.68514	FOXE3	NA	NA	NA	NA	NA	NA	NA
GABRG2	3.58503	GABRG2	NA	NA	NA	NA	NA	NA	NA
CGI-63	3.57755	CGI-63	NA	NA	NA	NA	NA	NA	NA
DACH1	3.5588	DACH1	NA	NA	NA	NA	NA	NA	NA
BAAT	3.54183	BAAT	NA	NA	NA	NA	NA	NA	NA
LOC643834	3.51597	LOC643834	NA	NA	NA	NA	NA	NA	NA
UBA7	3.4774	UBA7	NA	NA	NA	NA	NA	NA	NA
SLC9A2	3.42399	SLC9A2	NA	NA	NA	NA	NA	NA	NA
TREH	3.39637	TREH	NA	NA	NA	NA	NA	NA	NA
KIAA1724	3.38835	KIAA1724	NA	NA	NA	NA	NA	NA	NA
P3H3	3.37627	LEPREL2	NA	NA	NA	NA	NA	NA	NA
KSR2	3.34894	KSR2	NA	NA	NA	NA	NA	NA	NA
CPT1C	3.30025	CPT1C	NA	NA	NA	NA	NA	NA	NA
GLS2	3.1957	GLS2	NA	NA	NA	NA	NA	NA	NA
FGL2	3.15452	FGL2	NA	NA	NA	NA	NA	NA	NA
SLC18A1	3.14049	SLC18A1	NA	NA	NA	NA	NA	NA	NA
FLJ39501	3.13013	FLJ39501	NA	NA	NA	NA	NA	NA	NA
DDX25	3.12168	DDX25	NA	NA	NA	NA	NA	NA	NA
KCTD7	3.11397	KCTD7	NA	NA	NA	NA	NA	NA	NA
CYP4A22	3.10501	CYP4A22	NA	NA	NA	NA	NA	NA	NA
RAG1	3.08781	RAG1	NA	NA	NA	NA	NA	NA	NA
ZSWIM2	3.06842	ZSWIM2	NA	NA	NA	NA	NA	NA	NA
TRIM39	3.06562	TRIM39	NA	NA	NA	NA	NA	NA	NA
SH3GL2	3.05595	SH3GL2	NA	NA	NA	NA	NA	NA	NA
UGT2B4	3.02557	UGT2B4	NA	NA	NA	NA	NA	NA	NA
BAF53A	3.0203	BAF53A	NA	NA	NA	NA	NA	NA	NA
RPS6KL1	3.0056	RPS6KL1	NA	NA	NA	NA	NA	NA	NA
MGC5352	2.29996	MGC5352	NA	NA	NA	NA	NA	NA	NA
FXYD4	-3.04527	FXYD4	NA	NA	NA	NA	NA	NA	NA
KIAA0644	-3.04786	KIAA0644	NA	NA	NA	NA	NA	NA	NA
UCK2	-3.05094	UMPK	NA	NA	NA	NA	NA	NA	NA
LRAT	-3.06936	LRAT	NA	NA	NA	NA	NA	NA	NA
P101-PI3K	-3.14476	P101-PI3K	NA	NA	NA	NA	NA	NA	NA
ATP1A2	-3.16628	ATP1A2	NA	NA	NA	NA	NA	NA	NA
LOC51136	-3.2226	LOC51136	NA	NA	NA	NA	NA	NA	NA
EIF3C	-3.25941	EIF3S8	NA	NA	NA	NA	NA	NA	NA
CD5L	-3.30472	CD5L	NA	NA	NA	NA	NA	NA	NA
CDY	-3.30475	CDY	NA	NA	NA	NA	NA	NA	NA
TRIM6-TRIM34	-3.3462	TRIM6-TRIM34	NA	NA	NA	NA	NA	NA	NA
CYP4F11	-3.39465	CYP4F11	NA	NA	NA	NA	NA	NA	NA
NR5A1	-3.45473	NR5A1	NA	NA	NA	NA	NA	NA	NA
TRPC3	-3.48151	TRPC3	NA	NA	NA	NA	NA	NA	NA
CARF	-3.48729	ALS2CR8	NA	NA	NA	NA	NA	NA	NA
DEHAL1	-3.55812	DEHAL1	NA	NA	NA	NA	NA	NA	NA
FOXI1	-3.58373	FOXI1	NA	NA	NA	NA	NA	NA	NA
FLJ11126	-3.62635	FLJ11126	NA	NA	NA	NA	NA	NA	NA
HGD	-3.66792	HGD	NA	NA	NA	NA	NA	NA	NA
ATP4A	-3.75582	ATP4A	NA	NA	NA	NA	NA	NA	NA
DCL-1	-3.78938	DCL-1	NA	NA	NA	NA	NA	NA	NA
FLJ37451	-3.81082	FLJ37451	NA	NA	NA	NA	NA	NA	NA
TRIM60	-3.96235	TRIM60	NA	NA	NA	NA	NA	NA	NA
PTGIS	-4.0219	PTGIS	NA	NA	NA	NA	NA	NA	NA
UNQ1849	-4.05712	UNQ1849	NA	NA	NA	NA	NA	NA	NA
TRPM8	-4.17466	TRPM8	NA	NA	NA	NA	NA	NA	NA
RASL12	-4.24942	RASL12	NA	NA	NA	NA	NA	NA	NA
PARK2	-4.50984	PARK2	NA	NA	NA	NA	NA	NA	NA
HCNGP	-4.95897	HCNGP	NA	NA	NA	NA	NA	NA	NA
FLJ22578	-6.0956	FLJ22578	NA	NA	NA	NA	NA	NA	NA
PINK1	-8.96464	PINK1	NA	NA	NA	NA	NA	NA	NA

## Sheet: Table Legend
Table S3. Seondary screen analyis results.
"OligoValues" contains values at the siRNA level, each row represents an individual siRNA used in the secondary screen.
"SummaryTable" contains values at the gene level, the individual siRNA values for the secondary screen are concatenated through a “pipe” (|).
Description of column headings:
geneOff	Official gene name according to the HUGO consortium
PCA3	Original PCA scores with three parameters (from the primary screen)
genes	Gene label coming from the vendor
pcaDis_secondary	PCA score using 2 parameters (i.e. leaving the inclusion parameter out of the model) for the secondary screening
pcaDis_primary	PCA score using 2 parameters (i.e. leaving the inclusion parameter out of the model) for the primary screen
ssmdScore_PCA	Number of siRNAs that are significant and in the same direction between the primary and the secondary screens according to the PCA2 method. (Note that each of the three batches of the secondary screening have been analysed as independent data sets so they can have different cut-offs).
SSMD_secondary	SSMD of the phenotype generated through the PLS method for the secondary screening
SSMD_primary	SSMD of the phenotype generated through the PLS method for the primary screening
ssmdScore_PLS	Number of oligos that are significant and in the same direction between the primary and the secondary screenings according to the PLS method. Note that each of the three batches of the secondary screening have been analysed as independent data sets so they can have different cut-offs.
weightedScore	The mean value of all the normalised (through the absolute maximum value) PCA2 and PLS measures.
