# Supplementary material for: A dual druggable genome-wide siRNA and compound library screening approach identifies modulators of parkin recruitment to mitochondria
Source: J Biol Chem. 2020 Jan 7;295(10):3285–300. doi: 10.1074/jbc.RA119.009699 (PMC7062187; doi:10.1074/jbc.RA119.009699)
Supplement: Supporting Information [file supp_RA119.009699_153385_3_supp_447749_q2tg8f.xlsx]

## Sheet: Sheet1
		Mitophagy			H4 expression
	Full name	weightedScore	Requirement	ranking	Expression	Parkin trap	mitocheck & literature	Mitochondria link	Neurodegen link	CNS (>2)	competitor activity
TTBK1	tau tubulin kinase 1 (BDTK)	-1.30551	Agonist	2	Expressed		defect (1/2)		associated with late onset AD. Phosphorylates tau	2.51	TTBK1 inhibitor in discovery phase for AD and PD. SignalChem Life Sciences
GSR	glutathione reductase, mitochondrial (HEL-75)	-1.14999	Agonist	2	Expressed		no defect	locates to the mitochondria, synthesises GSH from GSSG	activity changes associated with PD mouse models	0.64	inhibitor in phase 1 clinical trials for CF, Nivalis Therapeutics
SLC30A4	solute carrier family 30 (zinc transporter), member 4 ( ZNT4)	-1.06637	Agonist	2	Expressed		no defect	no direct link, but Zn deprivation associated with mitochondrial dysfunction	mRNA expression elavated in disease progressed AD	1.57	gene modulator patent for various solid tumours
UBE2N	ubiquitin-conjugating enzyme E2N (UBC13; UbcH13; HEL-S-71; UbcH-ben; UBCHBEN; UBC13)	-1.03951	Agonist	11	Expressed		no defect	The ubiquitin-conjugating enzymes UBE2N, UBE2L3 and UBE2D2/3 are essential for Parkin-dependent mitophagy.	recruitment of Ubc13 by Parkin is selectively enhanced under conditions of proteasomal stress; downregulated in FTD	2.13	patent US-07659277 Ubiquitin ligase inhibitors and methods related thereto for AD,PD,SZ,HD,Neimann Pick……
CP	Ceruloplasmin (CP-2)	-1.03146	Agonist	0	Not Expressed					0.9
UBE2J2	ubiquitin-conjugating enzyme E2, J2 (NCUBE2; NCUBE-2; PRO2121)	-0.997403	Agonist	2	Expressed		no defect	involved in ERAD		1.13	patents for diagnosing pulmonady TB and sarcoidosis
HK2	Hexokinase 2 (HKII; HXK2)	-0.902555	Agonist	4	Expressed		increase in cell migration/HK2 mediates the warburg effect in cancers driven by p53 and PTEN mutation.	localises to OMM, modifer of depolarisation-dependent recruitment of parkin to OMM downstream of AKT.		0.33	TransTech's portfolio of hexokinase II inhibitors (for cancer therapeutics)
CIB2	calcium and integrin binding family member 2 (KIP2; USH1J; DFNB48)	-0.893504	Agonist	3	Expressed	1	no defect		required for photoreceptor function. Mutations cause usher syndrome	1.31
DPYSL2	dihydropyrimidinase-like 2 (DRP2; N2A3; CRMP2; DRP-2; ULIP2; CRMP-2; DHPRP2; ULIP-2)	-0.510854	Agonist	10	Expressed	extended list	no defect	autophagy role: sIRNA-mediated KD inhibits lanthionine ketimine stimluated mTOR-mediated autophagy	upregulated in rat brain after ischemic stroke/many potential roles in NDs	1.74	two patents for DPYSL2 gene modulators in AD, SZ and nerve injury
GSTK1	glutathione S-transferase kappa 1, mitochondrial GST	0.277674		6	Expressed		no defect/-	detoxification/protective role in energy production		1.13	no trials or patents. Shows reduced expression in prostate cancers, so inhibition might be worrisome?
PPARG	peroxisome proliferator-activated receptor gamma (GLM1; CIMT1; NR1C3; PPARG1; PPARG2; PPARgamma)	0.642331	Antagonist	8	Expressed		no defect	upregulates proteins for mitochondrial biogenesis, involved in oxidative stress response	link to lysosomal storage diseases/PPARG agonist = neuroprotective in PD mouse model	0.04	ph3/4, non-insulin dependent diabetes; phase not specified, trial for mood disorder/bipolar
GPX6	glutathione peroxidase 6	0.643489	Antagonist	2	Not Found					1.62
ATP2B2	ATPase, Ca++ transporting, plasma membrane 2 (PMCA2; PMCA2a; PMCA2i)	0.854192	Antagonist	2	Expressed		no defect	Downregulation of PMCA2 increases the vulnerability of midbrain neurons to mitochondrial complex I inhibition.	Downregulation of PMCA2 increases the vulnerability of midbrain neurons to mitochondrial complex I inhibition.	17.28	patents for autism, schizophrenia and biopolar disorder
UBE2E1	ubiquitin-conjugating enzyme E2E 1 (UBCH6)	0.925345	Antagonist	3	Expressed		no defect		downregulated in FTD	1.75
SLC31A1	solute carrier family 31 (copper transporter), member 1 (CTR1; COPT1)	0.92917	Antagonist	2	Expressed		no defect		downregulated in PD	0.63	antisense oligos in discovery stage at Isis pharmaceuticals for Wilson disease (Cu++ accumulation in nervous tissue and liver followed by degeneration of both)
UBE2L6	ubiquitin-conjugating enzyme E2L 6 (RIG-B; UBCH8)	1.0644	Antagonist	4	Expressed	extended list	no defect			0.77	patent for diagnosis and treatment of Ataxia telangiectasia using gene inhibitor
