# Supplementary material for: A dual druggable genome-wide siRNA and compound library screening approach identifies modulators of parkin recruitment to mitochondria
Source: J Biol Chem. 2020 Jan 7;295(10):3285–300. doi: 10.1074/jbc.RA119.009699 (PMC7062187; doi:10.1074/jbc.RA119.009699)
Supplement: Supporting Information [file supp_RA119.009699_153385_3_supp_447747_q2tg8w.xlsx]

## Sheet: Takeda Reference Compounds
#	Name	Nickname	Description	Cat #	mg's	MW	Formula	Solubility in DMSO	Purity	Storage	CAS	Biological Activity	Stock Concentration (mM)	mg to use	Vol DMSO (uL)
1	GSK2606414	PERK	PERK inhibitor but may also be RIPK1 inhintor (doi:10.1038/cdd.2017.58)	5107	10	451.44	C24H20F3N5O	100mM	>99 %	Store at -20°C	1337531-36-8	Potent and selective protein kinase R-like ER kinase (PERK) inhibitor (IC50 = 0.4 nM). Exhibits >1000-fold selectivity for PERK over HR1 and PKR. Inhibits thapsigargin-induced PERK phosphorylation in lung carcinoma A549 cells. Attenuates subcutaneous pancreatic human tumor xenograft growth in mice. Orally bioavailable.	10	1
2	N-Acetylcysteine amide	NACA	Cell permeable antioxidant	5619	10	162.21	C5H10N2O2S	100mM	>98 %	Store at -20°C	38520-57-9	Glutathione (GSH) precursor and cell permeable antioxidant. Improves neuronal mitochondrial bioenergetics, reduces tissue damage and enhances functional recovery following spinal cord injury in rats. Also enhances behavioral recovery in rats following traumatic brain injury. Neuroprotective.	10	1	616.485	uL
3	cu-ASTM (Sigma)	CUASTM	Antioxidant, acts on peroxynitrite	SML0769 (Sigma)	5	321.91	C8H14CuN6S2	30mM	>98 %	Store at +4°C	68341-09-3	Cu-ASTM is an orally bioavailable, blood-brain barrier permeable complex that specifically inhibits the action of peroxynitrite on Cu,Zn superoxide dismutase (SOD1) and subsequent nitration of cellular proteins. CuII(atsm) significantly delayed onset of disease (paralysis and prolonged lifespan) in amyotrophic lateral sclerosis (ALS) mice model. Also, Cu-ASTM was reported to lower lipid peroxidat…	10	1	310.646	uL
4	Rapamycin	RAPA	mTOR inhibitor, immunosuppresant	1292	1	914.18	C51H79NO13	50mM	>98 %	Desiccate at -20°C	53123-88-9	Antifungal and immunosuppressant. Specific inhibitor of mTOR (mammalian target of Rapamycin). Complexes with FKBP-12 and binds mTOR inhibiting its activity. Inhibits interleukin-2-induced phosphorylation and activation of p70 S6 kinase. Induces autophagy in yeast and mammalian cell lines.	10	1	109.388	uL
5	trans-ISRIB	ISRIB	Integrated stress response (ISR) inhibitor	5284	10	451.34	C22H24Cl2N2O4	Soluble to 10 mM in DMSO with gentle warming	>99 %	Store at +4°C	1597403-47-8	Integrated stress response (ISR) inhibitor; reverses the effects of eIF2α phosphorylation (IC50 = 5 nM) and restores cell translation capacity. Acts downstream of PERK, targeting interactions between eIF2α kinases and elF2B. Blocks ATF4 production without altering the IRE1 or ATF6 responses in vitro. Displays memory enhancement in hippocampus-dependent spatial and fear-associated learning in rode…	10	1	221.562	uL
6	Resveratrol	RESV	Cyclooxygenase inhibitor	1418	100	228.25	C14H12O3	100mM	>98 %	Desiccate at +4°C	501-36-0	A phytoestrogen with antitumor, antioxidant, antiplatelet, anti-inflammatory and antifungal effects. Inhibits cytochrome P450 1A1 (IC50 = 23 μM) and displays mixed agonist/antagonist actions at ERα and ERβ estrogen receptors. Converted into the anticancer agent piceatannol (Cat. No. 1554) by cytochrome P450 1B1.	10	1	438.116	uL
7	AR-A 014418	ARA	Selective GSK-3 inhibitor	3966	10	308.31	C12H12N4O4S	100mM	>99%	Store at +4°C	487021-52-3	Selective glycogen synthase kinase 3 (GSK-3) inhibitor (IC50 = 104 nM). Exhibits specificity for GSK-3 over cdk2 and cdk5 (IC50 values are > 100 μM) and over 26 other kinases. Inhibits β-amyloid-mediated neurodegeneration in hippocampal slices.	10	1	324.349	uL
8	Sodium 4-Phenylbutyrate	4PB	HDAC inhibitor; ER stress blocker	2682	100	186.18	C10H11NaO2	Soluble to 100 mM in water and to 25 mM in DMSO	>99 %	Desiccate at -20°C	1716-12-7	Histone deacetylase inhibitor that displays anticancer activity. Inhibits cell proliferation, invasion and migration and induces apoptosis in glioma cells. Also inhibits protein isoprenylation, depletes plasma glutamine, increases production of fetal hemoglobin through transcriptional activation of the γ-globin gene and affects hPPARγ activation.	10	1	537.115	uL
9	Dimethylfumarate	DMF	Nrf2 pathway activator; neuroprotective	4512	50	144.13	C6H8O4	100mM	>99 %	Store at RT	624-49-7	Nuclear factor (erythroid-derived)-like 2 (Nrf2) pathway activator; induces upregulation of antioxidant gene expression. Displays cytoprotective effects in human spinal cord astrocytes, oligodendrocyte precursor cells and hippocampal neurons following hydrogen peroxide challenge. Exerts neuroprotective effects in vivo in experimental autoimmune encephalomyelitis	10	1	693.818	uL
10	TRC 051384	TRC	Inducer of heat shock protein Hsp70	4734	10	465.54	C25H31N5O4	100mM	>97 %	Store at -20°C	867164-40-7	Inducer of heat shock protein Hsp70; reduces stroke-associated neuronal injury and increases survival in a rat model of transient ischemic stroke. Activates heat shock factor-1 and results in elevated chaperone and anti-inflammatory activity. Enhances Hsp72 expression in neurons and glial cells.	10	1	214.804	uL
11	Edaravone	EDV	Anti-ischaemic and antioxidant	0786	50	174.2	C10H10N2O	100mM	>99 %	Store at RT	89-25-8	A radical scavenger and antioxidant which is able to protect against the effects of ischemia, probably by inhibiting the lipoxygenase system. Protects against MPTP-induced neurotoxicity.	10	1	574.053	uL
12	BIX	BIX	BiP (Hsp70-5) ER chaperone inducer	5375	10	209.22	C9H7NO3S	100mM	>98%	Store at -20°C	101714-41-4	BiP (Hsp70-5) ER chaperone inducer; induces BiP expression in vitro and in vivo. Protects against ER-stress induced cell death in neuronal and retinal cell lines. Also protects against ischaemia-induced hippocampal cell death in vivo	10	1	477.966	uL
13	DMSO	DMSO	Vehicle	3176								Vehicle	10	1
14	Z-VAD-FMK	ZVAD	Cell-permeable, irreversible caspase inhibitor	2163	1	467.49	C22H30FN3O7	Soluble to 9.35 mg/ml in DMSO	>98 %	Store at -20°C	187389-52-2	Cell-permeable, irreversible pan-caspase inhibitor. Inhibits caspase processing and apoptosis induction in tumor cells in vitro (IC50 = 0.0015 - 5.8 mM). Active in vivo.	10	1	213.908	uL
15	SP600125	JNK	Selective JNK inhibitor	1496	10	220.23	C14H8N2O	100mM	>98 %	Desiccate at -20°C	129-56-6	Selective JNK inhibitor. Competitively and reversibly inhibits JNK1, 2 and 3 (IC50 = 40 - 90 nM) with negligible activity at ERK2, p38β and a range of enzymes. Active in vivo. Exhibits reduced selectivity over other protein kinases under certain conditions. Protects renal tubular epithelial cells against ischemia/reperfusion-induced apoptosis. Prevents BMP9-induced osteogenic differentiation of M…	10	1	454.071	uL
16	Kenpaullone	KEN	GSK-3 inhibitor. Also inhibits cdks	1398	10	327.18	C16H11BrN2O	100mM	>98 %	Store at RT	142273-20-9	Potent inhibitor of CDK1/cyclin B and GSK-3β (IC50 values are 0.4 and 0.23 μM respectively). Also inhibits CDK2/cyclin A, CDK2/cyclin E and CDK5/cyclin/p35 (IC50 values are 0.68, 7.5 and 0.85 μM respectively). Selective over c-src (IC50 = 15 μM), casein kinase 2 (IC50 = 20 μM), ERK1 (IC50 = 20 μM), ERK2 (IC50 = 9 μM) and a range of other protein kinases (IC50 values > 35 μM). Generates induced pl…	10	1	305.642	uL
17	Olesoxime	OLEX	Binds VDAC	2906	10	399.65	C27H45NO	50mM	>98 %	Desiccate at +4°C	22033-87-0	Neuroprotective and neuroregenerative compound. Rescues motor neurons from axotomy-induced cell death and promotes nerve regeneration following sciatic nerve crush in vivo. Binds directly to two components of the mitochondrial permeability pore, the voltage-dependent anion channel (VDAC) and translocator protein; thought to inhibit MPTP opening.	10	1	250.219	uL
18	Azoramide	AZOR	Unfolder protein response (UPR) modulator	5796	10	308.83	C15H17ClN2OS	100mM	>98 %	Store at +4°C	932986-18-0	Modulator of unfolded protein response (UPR). Protects cells from ER stress by improving ER protein folding and activating ER chaperone capacity. Also improves ER calcium retention. Improves liver ER function, glucose homeostasis and glucose-stimulated insulin secretion in mouse obesity models. Orally bioavailable.	10	1	323.803	uL
19	Riluzole	RIL	Glutamate release inhibitor/GABA uptake inhibitor	0768	25	270.66	C8H5F3N2OS.HCl	100mM	>98 %	Store at RT	850608-87-6	Novel psychotropic agent with anticonvulsant, hypnotic, anxiolytic, anti-ischemic and anesthetic properties. Inhibits glutamate release from presynaptic terminals and increases Na+-dependent glutamate uptake in rat cortical synaptosomes. Blocks voltage-dependent Na+ channels and inhibits GABA uptake by striatal synaptosomes; neuroprotective.	10	1	369.467	uL
20	Dantrolene	DANT	Ca2+ release inhibitor	0507	100	336.23	C14H9N4NaO5	10mM	>98 %	Store at RT	14663-23-1	Inhibits release of Ca2+ from sarcoplasmic reticulum via inhibition of ryanodine receptor (RYR) channels. Displays selectivity for RYR1 and RYR3 over RYR2. Protective against the effects of a variety of conditions and agents, including excitatory amino acids. Skeletal muscle relaxant and neuroprotectant.	10	1	297.415	uL
21	LOE 908 hydrochloride	LOE	Broad spectrum cation channel blocker; neuroprotective	2314	10	749.29	C41H48N2O9.HCl	100mM	>98 %	Desiccate at RT	143482-60-4	Broad spectrum cation channel blocker. Inhibits several cation channels including store-operated calcium channels (SOCs), voltage-operated calcium channels (VOCs), non-selective cation channels (NSCCs), AMPA, NMDA, Na+ and K+ channels. Neuroprotective; reduces cortical infarct size and improves neurological outcome following middle cerebral artery occlusion.	10	1	297.415	uL
22	SKF 85536	SKF	Potent and selective D1-like dopamine receptor antagonist	1586	10	413.15	C17H18BrNO.HBr	10mM	>98 %	Dessicate at RT	108179-91-5	Potent and selective D1-like dopamine receptor antagonist (Ki~ 0.56 nM for D1; KB = 2 μM for D2). Also antagonist at the vascular 5-HT2 receptor (Ki = 11 nM). Displays selective inhibition of adenylyl cyclase 2 (AC2); inactive against AC1 or AC5. Centrally active following systemic administration in vivo.	10	1	133.46	uL
23	B2	B2	Promotes inclusion formation in HD and PD	2855	10	396.83	C20H17ClN4O3	100mM	>98 %	Store at +4°C	115687-05-3	Promotes inclusion formation in cellular models of Huntington's disease and Parkinson's disease. Prevents mutant huntingtin-mediated proteasome dysfunction and reduces α-synuclein-mediated toxicity.	10	1	242.043	uL
24	Memantine	MEMA	NMDA antagonist; acts at ion channel site	0773	50	215.77	C12H21N.HCl	Soluble to 100 mM in water	>99 %	Store at RT	41100-52-1	An antagonist at the NMDA receptor, binding to the ion channel site. Used in the treatment of Parkinsonism.	10	1	251.997	uL
25	PD-150606	CALP	Calpain inhibitor	1269	10	306.12	C9H7IO2S	100mM	>95%	Store at -20°C	179528-45-1	Selective, cell-permeable non-peptide calpain inhibitor (Ki values for ν and m-calpains are 0.21 and 0.37 μM respectively). Targets the calcium binding sites of calpain. Demonstrates high specificity for calpains relative to other proteases, and is a non-competitive inhibitor with respect to the substrate.	10	1	463.456	uL
