# Supplementary material for: A dual druggable genome-wide siRNA and compound library screening approach identifies modulators of parkin recruitment to mitochondria
Source: J Biol Chem. 2020 Jan 7;295(10):3285–300. doi: 10.1074/jbc.RA119.009699 (PMC7062187; doi:10.1074/jbc.RA119.009699)
Supplement: Supporting Information [file supp_RA119.009699_153385_3_supp_447750_q2tg8m.xlsx]

## Sheet: Sheet1
Feature		Measure
Name	Description	Name	Description
Nuclei	Cell Nuclei	Nuc/Cell Intensity	Ratio of Hoechst intensities sampled in the nuclear and cytoplasm regions.
Nuclei	Cell Nuclei	Nuc Area	Area of identified nucleus.
Nuclei	Cell Nuclei	Nuc Elongation	Ratio of the short axis of the nucleus to the long axis of the nucleus. If the value =1 then the object is center-symmetric (not elongated).
Nuclei	Cell Nuclei	Nuc 1/(Form Factor)	Mean nucleus roundness index. Value ranges from 1 to infinity, where 1 is a perfect circle.
Nuclei	Cell Nuclei	Nuc Displacement	Distance between the nucleus’s and the cell’s centers of gravity, normalized by the gyration radius of the nucleus.
Nuclei	Cell Nuclei	Nuc Intensity	Mean nuclear intensity (Hoecsht).
Nuclei	Cell Nuclei	Nuc Intensity CV	Coefficient of variation of the intensity of pixels over the population of pixels comprising the nuclear region (Hoechst).
Nuclei	Cell Nuclei	Cell Intensity	Average intensity of pixels within the cytoplasm region (within the nuclei (Hoechst) channel).
Nuclei	Cell Nuclei	Compactness	Compactness is another measure characterizing shape. It is calculated by the formula: Compactness = (2*π*Gyration_Radius2)/Area (Gyration radius in an average radius of a shape)
Nuclei	Cell Nuclei	Light Flux	The normalized amount of light emitted by the whole nuclei. It is equal to nucleus average intensity multiplied by area and normalized by cytoplasm average intensity.
Nuclei	Cell Nuclei	Chord Ratio	Shortest chord to longest chord ratio. Both chords pass through the shape’s center of gravity.
Nuclei	Cell Nuclei	Intensity (N+C)	Average Hoechst intensity in whole cell (nucleus + cytoplasm).
Nuclei	Cell Nuclei	IxA (Nuc)	The amount of light emitted by the nucleus. It is equal to nucleus average intensity (Hoechst) multiplied by nucleus area.
Nuclei	Cell Nuclei	IxA (Cell)	The amount of light emitted by the cytoplasm. It is equal to cytoplasm average intensity (Hoechst) multiplied by cytoplasm area
Nuclei	Cell Nuclei	IxA (N+C)	The amount of light emitted by the whole cell. It is equal to cell average intensity (Hoechst) multiplied by cell area
Coordination	Distribution of nuclei in the well	Spacing (SOI)	Measure of the inter-nuclear distance (distance from the center of gravity to the neighbor’s center of gravity, averaged by all neighboring nuclei), determined using the Sphere Of Influence adjacency rule.
Coordination	Distribution of nuclei in the well	Neighbor Count (SOI)	The number of neighbors determined using the Sphere Of Influence adjacency rule.
Coordination	Distribution of nuclei in the well	Spacing (MIN)	Measure of the inter-nuclear distance determined using the MIN adjacency rule.
Coordination	Distribution of nuclei in the well	Neighbor Count (MIN)	The number of neighbors determined using the MIN adjacency rule.
Coordination	Distribution of nuclei in the well	Spacing (Gabriel)	Measure of the inter-nuclear distance determined using the Gabriel adjacency rule.
Coordination	Distribution of nuclei in the well	Neighbor Count (Gabriel)	The number of neighbors determined using the Gabriel adjacency rule.
Coordination	Distribution of nuclei in the well	Spacing (Lune)	Measure of the inter-nuclear distance determined using the Lune adjacency rule.
Coordination	Distribution of nuclei in the well	Neighbor Count (Lune)	The number of neighbors determined using the Lune adjacency rule.
Cells	Cell Cytoplasm	Nuc/Cell Intensity	Ratio of nuclear to cytoplasmic intensity values (both values obtained from the Cells (MitoTracker) channel).
Cells	Cell Cytoplasm	Cell/Bckg Intensity	Ratio of cytoplasm to local background intensity values in the Cells (MitoTracker) channel.
Cells	Cell Cytoplasm	Cell Area	Area of Cell.
Cells	Cell Cytoplasm	Nuc/Cell Area	Ratio of nucleus to cell area.
Cells	Cell Cytoplasm	Nuc Intensity	Average intensity of pixels within the nuclear region (in the Cells (MitoTracker) channel).
Cells	Cell Cytoplasm	Nuc Intensity CV	Coefficient of variation of pixel intensities over the population of pixels in the nuclear region within the Cells (MitoTracker) channel. In Summary mode, the reported value is the average of CVs from all nuclei in the field of view.
Cells	Cell Cytoplasm	Cell Gyration Radius	Average radius of the shape. Gyration radius of an object composed of N pixels is defined by: where ri denotes the coordinates of the i-th pixel in the object and rCG denotes the coordinates of the centre.
Cells	Cell Cytoplasm	Cell Intensity	Mean intensity of pixels within the cytoplasm region in the Cells (MitoTracker) channel.
Cells	Cell Cytoplasm	Cell Elongation	Ratio of the short axis of the cell to the long axis of the cell If the value is 1 then the object is center-symmetric (not elongated). Short and long axes are orthogonal and do not necessarily pass through the shape center of gravity.
Cells	Cell Cytoplasm	Cell 1/(Form Factor)	Cell Roundness index. Value ranges from 1 to infinity, where 1 is a perfect circle. See formula in Nuc 1/(Form Factor).
Cells	Cell Cytoplasm	Intensity Spreading	Indicator of intensity distribution within the object (cell). If the value is 1, then the intensity is distributed uniformly across the object (cell). If the value is > 1, the intensity concentrates near the periphery of the object. If the value is < 1, the intensity concentrates near the center of the object. If the value =1 then the object is uniformly bright. If the value >1 (<1) intensity con…
Cells	Cell Cytoplasm	Cell Intensity CV	Coefficient of variation of pixel intensities over the population of pixels in the cytoplasm region (within the Cells (MitoTracker) channel). In Summary mode, the reported value is the average of CVs from all cells in the field of view.
Cells	Cell Cytoplasm	Background Intensity	Average intensity (Cells (MitoTracker) channel) of pixels in the background immediately adjacent to the cell. The background mask is obtained by dilation of the cytoplasmic outline (not displayed).
Cells	Cell Cytoplasm	Light Flux	The normalized amount of light emitted by the whole nuclei. It is equal to nucleus average intensity multiplied by area and normalized by cytoplasm average intensity (Cell (MitoTracker) channel).
Cells	Cell Cytoplasm	Intensity (N+C)	Average MitoTracker intensity in whole cell (nucleus + cytoplasm).
Cells	Cell Cytoplasm	IxA (Nuc)	The amount of light emitted by the nucleus. It is equal to nucleus average intensity (Cell (MitoTracker) channel) multiplied by nucleus area.
Cells	Cell Cytoplasm	IxA (Cell)	The amount of light emitted by the cytoplasm. It is equal to cytoplasm average intensity (Cell (MitoTracker) channel) multiplied by cytoplasm area.
Cells	Cell Cytoplasm	IxA (N+C)	The amount of light emitted by the whole cell. It is equal to cell average intensity (Cell (MitoTracker) channel) multiplied by cell area.
Organelles	PRKN puncta	Count	Number of PRKN puncta / cell
Organelles	PRKN puncta	Spacing	Measure of the inter-PRKN puncta distance, determined using the Sphere Of Influence adjacency rule (averaged by all PRKN puncta within the cell).
Organelles	PRKN puncta	Neighbor Count	Number of neighboring PRKN puncta, determined using the Sphere Of Influence adjacency rule (averaged by all PRKN puncta within the cell).
Organelles	PRKN puncta	Mean Area	Mean area of PRKN puncta (averaged by all PRKN puncta within the cell).
Organelles	PRKN puncta	1/(Form Factor)	Mean PRKN puncta roundness index (averaged by all PRKN puncta within the cell). Value ranges from 1 to infinity, where 1 is a perfect circle. See formula in Nuc 1/(Form Factor).
Organelles	PRKN puncta	Elongation	Mean ratio of the short axis of the PRKN puncta to the long axis of the PRKN puncta (averaged by all PRKN puncta within the cell). If the value is 1 then the object is center-symmetric (not elongated).
Organelles	PRKN puncta	Distance to Nuc	Mean distance from the PRKN puncta center of gravity to the nucleus center of gravity (averaged by all PRKN puncta within the cell).
Organelles	PRKN puncta	Inclusion/Cell Intensity	Ratio of the average pixel intensity within PRKN puncta to the average pixel intensity in the cell region immediately adjacent to thePRKN puncta (both intensities measured in the EGFP-PRKN channel).
Organelles	PRKN puncta	Intensity	Average intensity of pixels within PRKN puncta.
Organelles	PRKN puncta	Total Area	Total area of PRKN puncta attributed to the cell.
Organelles	PRKN puncta	Inclusion/Bckg Intensity	PRKN puncta to background intensity ratio. Background intensity is measured immediately next to the cell. (Both PRKN puncta and Background values are obtained in the EGFP-PRKN channel)
Organelles 1	Mitochondrial puncta	Count	Number of mitochondrial puncta / cell
Organelles 1	Mitochondrial puncta	Spacing	Measure of the inter-mitochondria distance, determined using the Sphere Of Influence adjacency rule (averaged by all mitochondria within the cell).
Organelles 1	Mitochondrial puncta	Neighbor Count	Number of neighboring mitochondria, determined using the Sphere Of Influence adjacency rule (averaged by all mitochondria within the cell).
Organelles 1	Mitochondrial puncta	Mean Area	Mean area of mitochondria (averaged by all mitochondria within the cell).
Organelles 1	Mitochondrial puncta	1/(Form Factor)	Mean mitochondria roundness index (averaged by all mitochondria within the cell). Value ranges from 1 to infinity, where 1 is a perfect circle. See formula in Nuc 1/(Form Factor).
Organelles 1	Mitochondrial puncta	Elongation	Mean ratio of the short axis of the mitochondria to the long axis of the mitochondria (averaged by all mitochondria within the cell). If the value is 1 then the object is center-symmetric (not elongated).
Organelles 1	Mitochondrial puncta	Distance to Nuc	Mean distance from the mitochondria center of gravity to the nucleus center of gravity (averaged by all mitochondria within the cell).
Organelles 1	Mitochondrial puncta	Inclusion/Cell Intensity	Ratio of the average pixel intensity within mitochondria to the average pixel intensity in the cell region immediately adjacent to the mitochondria (both intensities measured in the MitoTracker channel).
Organelles 1	Mitochondrial puncta	Intensity	Average intensity of pixels within mitochondria.
Organelles 1	Mitochondrial puncta	Total Area	Total area of mitochondria attributed to the cell.
Organelles 1	Mitochondrial puncta	Inclusion/Bckg Intensity	Mitochondria to background intensity ratio. Background intensity is measured immediately next to the cell. (Both mitochondria and Background values are obtained in the MitoTracker channel)
Reference 1	EGFP-PRKN signal within "Cells"	Nuc/Cell Intensity	Ratio of the intensity of the EGFP-PRKN signal within the nucleus to the cytoplasm
Reference 1	EGFP-PRKN signal within "Cells"	Cell/Bckg Intensity	Intensity of the EGFP-PRKN signal within the cytoplasm divided by that in the background
Reference 1	EGFP-PRKN signal within "Cells"	Nuc Intensity	Intensity of the EGFP-PRKN signal within the nucleus
Reference 1	EGFP-PRKN signal within "Cells"	Nuc Intensity CV	Coefficient of variation of intensity of the EGFP-PRKN signal within the nucleus
Reference 1	EGFP-PRKN signal within "Cells"	Cell Intensity	Intensity of the EGFP-PRKN signal within the cytoplasm
Reference 1	EGFP-PRKN signal within "Cells"	Intensity Spreading	Indicator of intensity distribution within the object (cell). If the value is 1, then the intensity is distributed uniformly across the object (cell). If the value is > 1, the intensity concentrates near the periphery of the object. If the value is < 1, the intensity concentrates near the center of the object. If the value =1 then the object is uniformly bright. If the value >1 (<1) intensity con…
Reference 1	EGFP-PRKN signal within "Cells"	Cell Intensity CV	Coefficient of variation of pixel intensities over the population of pixels in the cytoplasm region (within the EGFP-PRKN channel). In Summary mode, the reported value is the average of CVs from all cells in the field of view.
Reference 1	EGFP-PRKN signal within "Cells"	Background Intensity	Intensity of the EGFP-PRKN signal within the background
Reference 1	EGFP-PRKN signal within "Cells"	Light Flux	The normalized amount of light emitted by the whole nuclei. It is equal to nucleus average intensity multiplied by area and normalized by cytoplasm average intensity (EGFP-PRKN channel).
Reference 1	EGFP-PRKN signal within "Cells"	Intensity (N+C)	Average EGFP-PRKN intensity in whole cell (nucleus + cytoplasm).
Reference 1	EGFP-PRKN signal within "Cells"	IxA (Nuc)	The amount of light emitted by the nucleus. It is equal to nucleus average intensity (EGFP-PRKN channel) multiplied by nucleus area.
Reference 1	EGFP-PRKN signal within "Cells"	IxA (Cell)	The amount of light emitted by the cytoplasm. It is equal to cytoplasm average intensity (EGFP-PRKN channel) multiplied by cytoplasm area.
Reference 1	EGFP-PRKN signal within "Cells"	IxA (N+C)	The amount of light emitted by the whole cell. It is equal to cell average intensity (EGFP-PRKN channel) multiplied by cell area.
Reference 2	MitoTrackerRed signal within "organelles"/parkin puncta	Inclusion/Cell Intensity	Ratio of the intensity of the MitoTracker signal within the PRKN puncta to the cytoplasm
Reference 2	MitoTrackerRed signal within "organelles"/parkin puncta	Intensity	Intensity of the MitoTracker signal within the parkin puncta
Reference 2	MitoTrackerRed signal within "organelles"/parkin puncta	Inclusion/Bckg Intensity	Intensity of the MitoTracker signal within the parkin puncta divided by that in the background
		Cell Count	Total number of cells analysed
New Threshold	Threshold filter	false (%)	% of cells where the number of parkin puncta <3
New Threshold	Threshold filter	true (%)	% of cells where the number of parkin puncta ≥3
New Threshold	Threshold filter	false (n)	number of cells where the number of parkin puncta <3
New Threshold	Threshold filter	true (n)	number of cells where the number of parkin puncta ≥3
