# Supplementary material for: A dual druggable genome-wide siRNA and compound library screening approach identifies modulators of parkin recruitment to mitochondria
Source: J Biol Chem. 2020 Jan 7;295(10):3285–300. doi: 10.1074/jbc.RA119.009699 (PMC7062187; doi:10.1074/jbc.RA119.009699)
Supplement: Supporting Information [file supp_RA119.009699_153385_3_supp_447751_q2tg86.xlsx]

## Sheet: Sheet1
Table SX.	Sequences of primers used for qPCR validation of siRNA knockdown
Gene	Forward primer	Reverse primer
ATP2B2	5'-GAGGGCAACGAAGGATGTG	5'-GCCCCGGAACTGTTTCTCT
BACTIN	5'-CCCCTGAACCCCAAGGC	5'-CAGAGGCGTACAGGATAGCAC
CIB2	5'-GATCTATGACTTCAACACTGAC	5'-ATCATGTCCTCGAAGTCAG
CP	5'-CTCAGCTGTCAGAATCTAAACC	5'-GTAGTGTCTAACATGCTTCCC
DPYSL2	5'-GTGACTACTCTCTGCATGTGGA	5'-TTACCCCGTGATCCTTCACAA
GPX6	5'-AGTTCCAGGCCTCCTGTCTT	5'-ATGGTGCCTGTTACCCCTTT
GSR	5'-ATGAAAATGGTCTGTGCTAA	5'-CTGAAGAGGTAGGGTGAATG
GSTK1	5'-TCTGGAAAAGATCGCAACGC	5'-GCCCAAAGGCTCCGTATCTG
HK2	5'-TGCCACCAGACTAAACTAGACG	5'-CCCGTGCCCACAATGAGAC
PPARG	5'-AGCCTGCGAAAGCCTTTTGGTG	5'-GGCTTCACATTCAGCAAACCTGG
SLC30A4	5'-TGACCTAAGCGCCATCATACT	5'-AGCTGACAAAACCTCTAAGCG
SLC31A1	5'-GGGGATGAGCTATATGGACTCC	5'-TCACCAAACCGGAAAACAGTAG
TTBK1	5'-GCTGTGGCAGGAACGAGAA	5'-AGTTTGAAGGCTTGATGTCACG
UBE2E1	5'-TCCGTGTATGAGGGTGGTGTA	5'-CGAAATGTAACCTTTGGAGGCTT
UBE2J2	5'-GGACTTCACGAAAAGACAACTGG	5'-TCCTCCACGACTTCAGGAAATAA
UBE2L6	5'-TGGACGAGAACGGACAGATTT	5'-GGCTCCCTGATATTCGGTCTATT
UBE2N	5'-CCAGAAGAATACCCAATGGCAG	5'-GCTGGGGACCACTTATCTTTCA
